# Supplementary material for: Two LEAFY homologs regulate floral patterning and development without affecting flowering time in kiwifruit
Source: J Exp Bot. 2026 Feb 19;77(12):3740–57. doi: 10.1093/jxb/erag092 (PMC13293076; doi:10.1093/jxb/erag092)
Supplement: erag092_Supplementary_Data [file erag092_supplementary_data.zip]

Archive with 3 entries (3 files):
- erag092 NEW - supplementary figures_06.03.26.pdf
- jexbot316768-file001.pdf
- jexbot316768-file002.xlsx
