# Supplementary material for: Two LEAFY homologs regulate floral patterning and development without affecting flowering time in kiwifruit
Source: J Exp Bot. 2026 Feb 19;77(12):3740–57. doi: 10.1093/jxb/erag092 (PMC13293076; doi:10.1093/jxb/erag092)
Supplement: erag092_Supplementary_Data [file erag092_supplementary_data.zip › jexbot316768-file002.xlsx]

## Sheet: Table S1
Table S1. Oligonucleotides used in this study
Used for	Gene ID	Gene Name	Sequence 5' - 3'
Gene cloning	Acc17960	AcLFY1	CTGTGAGAGAAATGGACCCG
	Acc17960	AcLFY1	ATTTTAGTTTATTCTCGAGACTCAAG
	Acc29602	AcLFY2	CTTGCTTATAAAAATGGATGCCAAA
	Acc29602	AcLFY2	GCCCTTCTGAATGTTAGGTTATTC
	Acc08359	WUS (Acc08359)	CAGTGAGTGATGGAGGAAG
	Acc08359	WUS (Acc08359)	TCCAATCCAATCCAAGTTAAGTA
	Acc12050	WUS (Acc12050)	CCAGAACCCATTCATTCATC
	Acc12050	WUS (Acc12050)	CAATTTCCAAAACCCATTCATCT
	Acc16985	WUS (Acc16985)	CCGTGGTGATGGAGGAA
	Acc16985	WUS (Acc16985)	CAGCTTTCATCCAATCCAATTTA
CRISPR gRNA sequence	Acc17960	Guide 1 targeting AcLFY1	TTACGGCGTGAGGTACTACA
	Acc17960	Guide 2 targeting AcLFY1	CCGCCGCTCCGCCCTGACAG
	Acc17960	Guide 3 targeting AcLFY1	GATGACGACGATGGGACAGA
	Acc29602	Guide 4 targeting AcLFY2	GTATGGCGTGAGGTATTACA
	Acc29602	Guide 5 targeting AcLFY2	CCGCCGCTCCGCCCTAACGG
	Acc29602	Guide 6 targeting AcLFY2	GGCGACGACGACGATAACGG
	Acc17960 & Acc29602	Guide 7 targeting AcLFY1 and AcLFY2	GGAGCATCCGTTTATCGTGA
CRISPR genotyping	Acc17960	AcLFY1 g1, g2, g3, g4	AGTAGCGATTGATCATAACGGG
	Acc17960	AcLFY1 g1, g2, g3, g4	CACTTTTGGTTGCGAGGAAAAA
	Acc29602	AcLFY2 g1, g2, g3, g4	TGAGTTGCATGCCATCTAAGTT
	Acc29602	AcLFY2 g1, g2, g3, g4	GCTGTTGATTGTTAAGAACCGG
Promoter cloning	Acc17960	proAcLFY1-forward	GGGGATCCGCCCCACTCATCACTCAACGT
	Acc17960	proAcLFY1-reverse	GGCCATGGTTCTCTCACAGCTTCTTCAAACTC
	Acc29602	proAcLFY2-forward	GGGGATCCCTCAAACAAAGGGAGTTTAAGGAAGC
	Acc29602	proAcLFY2-reverse	GGCCATGGATCTCTCAAGTTGTCACTCCCTATC
RT-qPCR	Acc17960	AcLFY1	CAGGAAGGTCTGTCGGAGGA
	Acc17960	AcLFY1	CTTCTTTCCACCACCCGCC
	Acc29602	AcLFY2	GCTCTCACAGGAAGGGCTGTC
	Acc29602	AcLFY2	TACTCCCACCACCCACCG
	Acc04040	AcAP1	AATGAGAAAACACTGACTGAGCACT
	Acc04040	AcAP1	CCTCTTCGGCTCCTCTGACC
	Acc14105	AcAP1-1	ACCCCTAAAAACTGGTCCATGG
	Acc14105	AcAP1-1	GGTTTTTTCTTGAGCGAACACGTTT
	Acc18368	AcAP1-2	CTTGCTTTCAAAGAAGATCAAGGAAAAG
	Acc18368	AcAP1-2	GGTAACCATTAGCAAGCACTGG
	Acc06022	AcAP2	AGATTGAAGCTGCCAGGGCTTAT
	Acc06022	AcAP2	GAAATCCGTGGTTACGCAAATCA
	Acc23601	AcAP3-2	GAATACATCAGTCCCTCCG
	Acc23601	AcAP3-2	CCCATCCTTTGCCTAATCT
	Acc05042	AcPI	TCGCGAAAAACAGATGGAGGTG
	Acc05042	AcPI	TGTCTCTACTCTCCATAGTCATCCC
	Acc32725	AcSEP3	AGAGGCCCTGGAGCTGAGT
	Acc32725	AcSEP3	CTTGCTATTTAGGGGGCCAAGA
	Acc04041	AcSEP1	ACAAAGACCCAATCTATGCTG
	Acc04041	AcSEP1	TGCTGGGCATAGGAAGTACAT
	Acc21359	AcAG	AGGATCCGCTCCAAAAAGAATGA
	Acc21359	AcAG	TGTTTGGTCTTGGCGAGAATACG
	Acc05529	AcActin	TGGTGAAGGCTGGGTTTGC
	Acc05529	AcActin	GGGCCTCATCACCTACATAAGC
	Acc24787	AcEF1a	GCACTGTCATTGATGCTCCT
	Acc24787	AcEF1a	CCAGCTTCAAACCCACCAGT

## Sheet: Table S2
Table S2. The editing events corresponding to sgRNA targeting AcCEN and AcCEN4 in the Accen Accen4 mutant lines used in RNA-seq.
Full length AcCEN protein is predicted to be 173 amino acids and full length AcCEN4 is predicted to be 173 amino acids. Gene editing construct used guide 1 (g1) and guide 2 (g2) to target both AcCEN and AcCEN4 genes.
The question mark (?) indicates the guide at this allele apparently could not be amplified.
Line ID	Editing target	Mutation type	phenotype	AcCEN			AcCEN4
				Allele 1 Allele 2		Predicted protein (aa)	Allele 1 Allele 2		Predicted protein (aa)
				g1	g2		g1	g2
Line 26	AcCEN AcCEN4	biallelic Accen Accen4 double mutant	Fast-flowering	- 5 bp - 23 bp	+ 1 bp + 1 bp & - 5 bp	57 69	- 6 bp - 6 bp	- 5 bp - 7 bp	147 128
Line 29	AcCEN AcCEN4	biallelic Accen Accen4 double mutant	Fast-flowering	- 10 bp - 14 bp	- 1 bp - 1 bp	57 54	- 9 bp ?	- 7 bp - 7 bp	127 67

## Sheet: Table S3
Table S3. Number of nodes to flowering in the single Aclfy and the double Aclfy1 Aclfy2 mutant lines in the fast-flowering hermaphrodite background.
Mutant Type	Floral phenotype		Terminal flower (Branch 1) *	Branch 2**	Branch 3**	Branch 4**	Branch 5**	Average
Aclfy1 Aclfy2 double mutant	Multiple sepals, no signs of petals, lack of stamens	Line 33	28	27	aborted tip			28	Average for double mutant floral phenotype = 25
Likely Aclfy1 Aclfy2 double mutant	Multiple sepals, no signs of petals, lack of stamens	Line 35	20	22	22			21
Aclfy1 Aclfy2 double mutant	Multiple sepals, no signs of petals, lack of stamens	Line 22	24	23	31			26
Aclfy2 single mutant	Like fast-flowering hermaphrodite	Line 24	26	25	19	18	22	22	Average for single mutant normal floral phenotype = 22
Aclfy2 single mutant	Like fast-flowering hermaphrodite	Line 25	19	20	17			19
Aclfy2 single mutant	Like fast-flowering hermaphrodite	Line 27	23	24				24
double heterozygote Aclfy genes	Like fast-flowering hermaphrodite	Line 18	18	22	22	26		22
wild type for AcLFY1 heterozygous for AcLFY2	Like fast-flowering hermaphrodite	Line 32	28					28
non-edited for AcLFYs	Like fast-flowering hermaphrodite	Control line 1	25					25	Average for unedited lines = 23
non-edited for AcLFYs	Like fast-flowering hermaphrodite	Control line 2	23	26	17			22
non-edited for AcLFYs	Like fast-flowering hermaphrodite	Control line 3	15	18	17	17		17
non-edited for AcLFYs	Like fast-flowering hermaphrodite	Control line 4	29					29
non-edited for AcLFYs	Like fast-flowering hermaphrodite	Control line 5	19	26				23
*number of nodes until the single terminal flower on the primary stem
**number of nodes until flower on the axillary stems

## Sheet: Table S4
Table S4. The cis-motifs for transcription factors binding in both AcLFY1 and AcLFY2 promoters identified from the public Plant ChIP-seq database PCBase2.0
Promoter	Protein ID	Start Position	End position	Similar Score	Hit Sequence	process
proAcLFY1	ABF1	1592	1600	1	aAAGAAaa	ABA response
proAcLFY1	ABF1	1599	1607	1	aAAGAAaa	ABA response
proAcLFY1	ABF1	486	478	1	ttTTCTTt	ABA response
proAcLFY1	ABF1	1569	1561	1	ttTTCTTt	ABA response
proAcLFY1	ABF3	109	117	1	AAACAaaa	ABA response - flowering
proAcLFY1	ABF3	1605	1613	1	AAACAaaa	ABA response - flowering
proAcLFY1	ABF3	2	-4	1	cCCCAC	ABA response - flowering
proAcLFY1	ABF3	1692	1684	1	tctTCTTC	ABA response - flowering
proAcLFY1	ABF4	1604	1613	1	aaAACAAaa	ABA response - flowering
proAcLFY1	ABF4	1592	1600	1	aAAGAAaa	ABA response - flowering
proAcLFY1	ABF4	1599	1607	1	aAAGAAaa	ABA response - flowering
proAcLFY1	ABF4	1591	1600	1	aaAAGAAaa	ABA response - flowering
proAcLFY1	ABF4	1598	1607	1	aaAAGAAaa	ABA response - flowering
proAcLFY1	ABF4	1918	1912	1	aCACGT	ABA response - flowering
proAcLFY1	ABF4	486	478	1	ttTTCTTt	ABA response - flowering
proAcLFY1	ABF4	1569	1561	1	ttTTCTTt	ABA response - flowering
proAcLFY1	ABF4	486	477	1	ttTTCTTtt	ABA response - flowering
proAcLFY1	ABF4	1569	1560	1	ttTTCTTtt	ABA response - flowering
proAcLFY1	ANAC032	1604	1613	1	aaaaCAAAA	stress response
proAcLFY1	ANAC032	197	208	1	aaaAAGTCaaa	stress response
proAcLFY1	ANAC102	1604	1612	1	aaaACAAA	stress response
proAcLFY1	AREB3-2	2	8	1	CCCCAc	AREB3-2 - flowering
proAcLFY1	ARR1	1604	1613	1	aaaaCAAAA	ARR1
proAcLFY1	DOF1	882	876	1	tCTACT	DOF1
proAcLFY1	DREB2A	109	117	1	aaaCAAAA	dehydration response
proAcLFY1	DREB2A	1605	1613	1	aaaCAAAA	dehydration response
proAcLFY1	DREB2A	1600	1612	1	AAGAAaaacaaa	dehydration response
proAcLFY1	DREB2A	1804	1797	1	TCGGTta	dehydration response
proAcLFY1	ELF3	531	523	1	tatTGGTT	ELF3 - Flowering
proAcLFY1	ETHYLENE INSENSITIVE 6 (EIN6)	1888	1894	1	ACAGAg	Ethylene response
proAcLFY1	ETHYLENE INSENSITIVE 6 (EIN6)	1886	1894	1	aaaCAGAG	Ethylene response
proAcLFY1	ETHYLENE INSENSITIVE 6 (EIN6)	1524	1530	1	AAGCAa	Ethylene response
proAcLFY1	ETHYLENE INSENSITIVE 6 (EIN6)	1886	1878	1	aaACAGAg	Ethylene response
proAcLFY1	ETHYLENE INSENSITIVE 6 (EIN6)	139	133	1	tTGCTT	Ethylene response
proAcLFY1	ETHYLENE INSENSITIVE 6 (EIN6)	161	155	1	tTGCTT	Ethylene response
proAcLFY1	FBH3	1592	1600	1	aAAGAAaa	FBH3 - flowering
proAcLFY1	FBH3	1599	1607	1	aAAGAAaa	FBH3 - flowering
proAcLFY1	FBH3	486	478	1	ttTTCTTt	FBH3 - flowering
proAcLFY1	FBH3	1569	1561	1	ttTTCTTt	FBH3 - flowering
proAcLFY1	FEA4	1523	1530	1	aaAGCAA	meristem related
proAcLFY1	FEA4	139	132	1	TTGCTtt	meristem related
proAcLFY1	GBF2	1591	1600	1	AAAAGaaaa	Light response
proAcLFY1	GBF2	1598	1607	1	AAAAGaaaa	Light response
proAcLFY1	GBF2	1345	1339	1	gGTCCA	Light response
proAcLFY1	GBF2	486	477	1	ttttCTTTT	Light response
proAcLFY1	GBF2	1569	1560	1	ttttCTTTT	Light response
proAcLFY1	GLYMA.04G093300	464	472	1	tTAATTaa	embryo maturation
proAcLFY1	GLYMA.04G093300	464	456	1	ttAATTAa	embryo maturation
proAcLFY1	GmWOX9-like	1590	1600	1	aaaaAGAAAa	meristem related
proAcLFY1	GmWOX9-like	1597	1607	1	aaaaAGAAAa	meristem related
proAcLFY1	GmWOX9-like	486	476	1	tTTTCTtttt	meristem related
proAcLFY1	HAT22	1603	1613	1	aaaaACAAAa	Auxin response
proAcLFY1	HB5	1345	1339	1	gGTCCA	ABA response
proAcLFY1	HECATE (HEC)	685	691	1	AGCTGt	stigma development
proAcLFY1	HECATE (HEC)	1977	1983	1	AGCTGt	stigma development
proAcLFY1	HSFA1A	1692	1684	1	TCTTCttc	heat stress response
proAcLFY1	ICE1	381	371	1	aatTATTAtt	cold acclimation
proAcLFY1	MYB3	528	536	1	aATTATtg	secondary metabolite
proAcLFY1	MYB3	700	708	1	aATTATtg	secondary metabolite
proAcLFY1	MYB3	609	597	1	TAGGTaatgaaa	secondary metabolite
proAcLFY1	MYB44	1345	1339	1	GGTCCa	stress response
proAcLFY1	MYC2	1379	1386	1	cgCACGT	JA signalling
proAcLFY1	MYC2	1917	1924	1	taCACGT	JA signalling
proAcLFY1	MYC2	961	967	1	CATATg	JA signalling
proAcLFY1	MYC2	373	379	1	AGTTGt	JA signalling
proAcLFY1	MYC2	961	955	1	cATATG	JA signalling
proAcLFY1	MYC2	1303	1297	1	aCAACT	JA signalling
proAcLFY1	ONAC127	1926	1932	1	cACACG	heat stress response
proAcLFY1	PIF4	1589	1600	1	gaaAAAGAaaa	Light response
proAcLFY1	PIF4	619	626	1	AAACAat	Light response
proAcLFY1	PIF4	775	782	1	tCTTAAa	Light response
proAcLFY1	PIF4	1515	1508	1	tTTAAGa	Light response
proAcLFY1	PIF5	199	205	1	AAAGTc	Light response
proAcLFY1	PIF5	638	644	1	AAAGTc	Light response
proAcLFY1	PIF7	1693	1685	1	CTTCTtct	Light response
proAcLFY1	RELATIVE OF EARLY FLOWERING 6 (REF6)	1886	1894	1	aaaCAGAG	REF6 - flowering
proAcLFY1	RELATIVE OF EARLY FLOWERING 6 (REF6)	1886	1894	1	aaaCAGAG	REF6 - flowering
proAcLFY1	RELATIVE OF EARLY FLOWERING 6 (REF6)	1886	1894	1	aaaCAGAG	REF6 - flowering
proAcLFY1	REV	457	449	1	taATGATt	meristem related
proAcLFY1	SEP3	1345	1351	1	GGTCCa	SEP3 - flowering
proAcLFY1	SPT6-like (SPT6L)	1621	1615	1	tGTTTC	Histone chaperone
proAcLFY1	SPT6-like (SPT6L)	583	574	1	ttagTTTCT	Histone chaperone
proAcLFY1	Transcriptional Repressor of EIN3-dependent Ethylene-response 1 (TREE1)	110	116	1	AACAAa	Ethylene response
proAcLFY1	Transcriptional Repressor of EIN3-dependent Ethylene-response 1 (TREE1)	227	233	1	AACAAa	Ethylene response
proAcLFY1	Transcriptional Repressor of EIN3-dependent Ethylene-response 1 (TREE1)	811	817	1	AACAAa	Ethylene response
proAcLFY1	Transcriptional Repressor of EIN3-dependent Ethylene-response 1 (TREE1)	1606	1612	1	AACAAa	Ethylene response
proAcLFY1	Transcriptional Repressor of EIN3-dependent Ethylene-response 1 (TREE1)	109	118	1	aaacAAAAA	Ethylene response
proAcLFY1	Transcriptional Repressor of EIN3-dependent Ethylene-response 1 (TREE1)	1507	1501	1	tTTGTT	Ethylene response
proAcLFY1	Transcriptional Repressor of EIN3-dependent Ethylene-response 1 (TREE1)	1616	1610	1	tTTGTT	Ethylene response
proAcLFY1	Transcriptional Repressor of EIN3-dependent Ethylene-response 1 (TREE1)	1693	1685	1	CTTCTtct	Ethylene response
proAcLFY1	val1	109	116	1	aaACAAA	seed maturation
proAcLFY1	val1	1605	1612	1	aaACAAA	seed maturation
proAcLFY1	val1	1692	1683	1	tcttCTTCT	seed maturation
proAcLFY1	WRKY33	201	194	1	aGTCAAa	stress response
proAcLFY1	WRKY33	483	475	1	gaaTTTTC	stress response
proAcLFY1	WRKY33	595	587	1	gaaTTTTC	stress response
proAcLFY1	ZmCCA1b	1592	1599	1	AAAGAaa	Circadian rhythm
proAcLFY1	ZmCCA1b	1599	1606	1	AAAGAaa	Circadian rhythm
proAcLFY1	ZmCCA1b	282	289	1	AATAAga	Circadian rhythm
proAcLFY1	ZmCCA1b	1585	1592	1	aaAGGAA	Circadian rhythm
proAcLFY1	ZmCCA1b	420	414	1	tCGATT	Circadian rhythm
proAcLFY1	ZmCCA1b	1254	1248	1	tCGATT	Circadian rhythm
proAcLFY1	ZmCCA1b	487	480	1	ttTCTTT	Circadian rhythm
proAcLFY1	ZmCCA1b	1570	1563	1	ttTCTTT	Circadian rhythm
proAcLFY1	ZmCCA1b	506	499	1	tcTTATT	Circadian rhythm
proAcLFY1	ZmCCA1b	1502	1495	1	tcTTATT	Circadian rhythm
proAcLFY1	ZmCCA1b	1830	1823	1	tcTTATT	Circadian rhythm
proAcLFY2	ABF1	168	176	1	aAAGAAaa	ABA response
proAcLFY2	ABF1	226	234	1	aAAGAAaa	ABA response
proAcLFY2	ABF1	238	246	1	aAAGAAaa	ABA response
proAcLFY2	ABF3	317	323	1	GTGGGg	ABA response - flowering
proAcLFY2	ABF3	1296	1304	1	AAACAaaa	ABA response - flowering
proAcLFY2	ABF3	470	462	1	tttTGTTT	ABA response - flowering
proAcLFY2	ABF3	743	735	1	tttTGTTT	ABA response - flowering
proAcLFY2	ABF3	996	988	1	tttTGTTT	ABA response - flowering
proAcLFY2	ABF3	1674	1666	1	tttTGTTT	ABA response - flowering
proAcLFY2	ABF4	168	176	1	aAAGAAaa	ABA response - flowering
proAcLFY2	ABF4	226	234	1	aAAGAAaa	ABA response - flowering
proAcLFY2	ABF4	238	246	1	aAAGAAaa	ABA response - flowering
proAcLFY2	ABF4	225	234	1	aaAAGAAaa	ABA response - flowering
proAcLFY2	ABF4	1947	1941	1	aCACGT	ABA response - flowering
proAcLFY2	ABF4	470	461	1	ttTTGTTtt	ABA response - flowering
proAcLFY2	ABF4	1674	1665	1	ttTTGTTtt	ABA response - flowering
proAcLFY2	ABI3-1	100	106	1	CATGCa	seed maturation
proAcLFY2	ABI3-1	550	556	1	CATGCa	seed maturation
proAcLFY2	ABI3-1	1749	1757	1	tTGCATgc	seed maturation
proAcLFY2	ABI3-1	1750	1756	1	TGCATg	seed maturation
proAcLFY2	ABI3-1	550	558	1	cATGCAtc	seed maturation
proAcLFY2	ABI3-1	1750	1744	1	tGCATG	seed maturation
proAcLFY2	ABI3-1	99	91	1	tcATGCAa	seed maturation
proAcLFY2	ABI3-1	549	541	1	acATGCAt	seed maturation
proAcLFY2	ABI3-1	100	94	1	cATGCA	seed maturation
proAcLFY2	ABI3-1	550	544	1	cATGCA	seed maturation
proAcLFY2	ANAC032	470	461	1	TTTTGtttt	stress response
proAcLFY2	ANAC032	1674	1665	1	TTTTGtttt	stress response
proAcLFY2	ANAC102	471	463	1	TTTGTttt	stress response
proAcLFY2	ANAC102	1675	1667	1	TTTGTttt	stress response
proAcLFY2	AREB3-2	317	311	1	gTGGGG	AREB3-2 - flowering
proAcLFY2	ARR1	1405	1412	1	aGATTCg	ARR1
proAcLFY2	ARR1	1125	1132	1	tGGACCa	ARR1
proAcLFY2	ARR1	470	461	1	TTTTGtttt	ARR1
proAcLFY2	ARR1	1674	1665	1	TTTTGtttt	ARR1
proAcLFY2	ARR1	1125	1118	1	tGGACCa	ARR1
proAcLFY2	AT5G04760	830	837	1	gGGACCa	ABA response
proAcLFY2	AT5G04760	830	823	1	gGGACCa	ABA response
proAcLFY2	BBM	831	837	1	GGACCa	Embryo initiation
proAcLFY2	BBM	1126	1132	1	GGACCa	Embryo initiation
proAcLFY2	CCA1	830	837	1	gGGACCa	Circadian rhythm
proAcLFY2	CCA1	1125	1132	1	tGGACCa	Circadian rhythm
proAcLFY2	CCA1	830	823	1	gGGACCa	Circadian rhythm
proAcLFY2	CCA1	1125	1118	1	tGGACCa	Circadian rhythm
proAcLFY2	DNAJ1	1572	1578	1	CCGGCg	heat stress response
proAcLFY2	DREB2A	1296	1304	1	aaaCAAAA	dehydration response
proAcLFY2	DREB2A	196	208	1	AAGAAaaaaaaa	dehydration response
proAcLFY2	DREB2A	1828	1821	1	TCGGTta	dehydration response
proAcLFY2	DREB2A	470	462	1	TTTTGttt	dehydration response
proAcLFY2	DREB2A	743	735	1	TTTTGttt	dehydration response
proAcLFY2	DREB2A	996	988	1	TTTTGttt	dehydration response
proAcLFY2	DREB2A	1674	1666	1	TTTTGttt	dehydration response
proAcLFY2	ELF3	137	129	1	tatTGGTT	ELF3 - Flowering
proAcLFY2	ERF115	392	384	1	TTCACact	phytohormone respone
proAcLFY2	ETHYLENE INSENSITIVE 6 (EIN6)	332	338	1	ACAGAg	Ethylene response
proAcLFY2	ETHYLENE INSENSITIVE 6 (EIN6)	1974	1980	1	ACAGAg	Ethylene response
proAcLFY2	ETHYLENE INSENSITIVE 6 (EIN6)	95	103	1	ATGATcat	Ethylene response
proAcLFY2	ETHYLENE INSENSITIVE 6 (EIN6)	42	48	1	AAGCAa	Ethylene response
proAcLFY2	ETHYLENE INSENSITIVE 6 (EIN6)	220	226	1	AAGCAa	Ethylene response
proAcLFY2	ETHYLENE INSENSITIVE 6 (EIN6)	95	87	1	atgATCAT	Ethylene response
proAcLFY2	ETHYLENE INSENSITIVE 6 (EIN6)	1894	1888	1	tTGCTT	Ethylene response
proAcLFY2	FBH3	168	176	1	aAAGAAaa	FBH3 - flowering
proAcLFY2	FBH3	226	234	1	aAAGAAaa	FBH3 - flowering
proAcLFY2	FBH3	238	246	1	aAAGAAaa	FBH3 - flowering
proAcLFY2	FEA4	41	48	1	aaAGCAA	meristem related
proAcLFY2	FEA4	219	226	1	aaAGCAA	meristem related
proAcLFY2	FEA4	1552	1546	1	gTGACG	meristem related
proAcLFY2	FIE	757	749	1	TTAGGgtt	FIE - flowering
proAcLFY2	GBF2	1125	1131	1	TGGACc	Light response
proAcLFY2	GBF2	238	249	1	aAAGAAaaaaa	Light response
proAcLFY2	GBF2	225	234	1	AAAAGaaaa	Light response
proAcLFY2	GBF3	238	249	1	aAAGAAaaaaa	Light response
proAcLFY2	GBF3	238	249	1	aAAGAAaaaaa	Light response
proAcLFY2	GBF3	196	210	1	AAGAAaaaaaaaaa	Light response
proAcLFY2	GLYMA.04G093300	831	837	1	GGACCa	embryo maturation
proAcLFY2	GLYMA.04G093300	1126	1132	1	GGACCa	embryo maturation
proAcLFY2	GLYMA.04G093300	829	821	1	tgGGACCa	embryo maturation
proAcLFY2	GmWOX9-like	224	234	1	aaaaAGAAAa	meristem related
proAcLFY2	HAT22	281	289	1	aATGATtg	Auxin response
proAcLFY2	HAT22	282	274	1	aTGATTgc	Auxin response
proAcLFY2	HAT22	470	460	1	tTTTGTtttt	Auxin response
proAcLFY2	HAT22	1674	1664	1	tTTTGTtttt	Auxin response
proAcLFY2	HB5	1125	1131	1	TGGACc	ABA response
proAcLFY2	HECATE (HEC)	830	837	1	gGGACCa	stigma development
proAcLFY2	HECATE (HEC)	830	823	1	gGGACCa	stigma development
proAcLFY2	HSFA6A	743	734	1	TTTTGtttg	ABA response
proAcLFY2	INDETERMINATE-DOMAIN 4 (IDD4)	1708	1716	1	aagACAAA	stress response
proAcLFY2	INDETERMINATE-DOMAIN 4 (IDD4)	1723	1731	1	aagACAAA	stress response
proAcLFY2	JAG	831	837	1	GGACCa	stamen and carpel development
proAcLFY2	JAG	1126	1132	1	GGACCa	stamen and carpel development
proAcLFY2	JAG	831	825	1	GGACCa	stamen and carpel development
proAcLFY2	JAG	1126	1120	1	GGACCa	stamen and carpel development
proAcLFY2	KAN1	831	837	1	GGACCa	meristem related
proAcLFY2	KAN1	1126	1132	1	GGACCa	meristem related
proAcLFY2	KAN1	1995	1987	1	caACTTGa	meristem related
proAcLFY2	LFY	831	837	1	GGACCa	LFY - flowering
proAcLFY2	LFY	1126	1132	1	GGACCa	LFY - flowering
proAcLFY2	MYB44	1125	1131	1	tGGACC	stress response
proAcLFY2	MYB44	1125	1132	1	tGGACCa	stress response
proAcLFY2	MYB44	1125	1118	1	tGGACCa	stress response
proAcLFY2	MYC2	1946	1953	1	taCACGT	JA signalling
proAcLFY2	MYC2	129	135	1	AGTTGt	JA signalling
proAcLFY2	MYC2	1513	1507	1	aCAACT	JA signalling
proAcLFY2	MYC2	1958	1952	1	aCAACT	JA signalling
proAcLFY2	MYC2	1994	1988	1	aCAACT	JA signalling
proAcLFY2	PHERES1 (PHE1)	603	611	1	CAAATatg	Imprinting
proAcLFY2	PIF4	515	526	1	ggaATGGGtct	Light response
proAcLFY2	PIF4	1359	1366	1	AAACAat	Light response
proAcLFY2	PIF4	830	837	1	gGGACCa	Light response
proAcLFY2	PIF4	1125	1132	1	tGGACCa	Light response
proAcLFY2	PIF4	1032	1025	1	tTTAAGa	Light response
proAcLFY2	PIF4	830	823	1	gGGACCa	Light response
proAcLFY2	PIF4	1125	1118	1	tGGACCa	Light response
proAcLFY2	PIF5	850	856	1	AAAGTc	Light response
proAcLFY2	PIF5	1306	1312	1	AAAGTc	Light response
proAcLFY2	PIF5	1773	1779	1	AAAGTc	Light response
proAcLFY2	RAMOSA1	821	829	1	AAATGcgt	inflorescencs development
proAcLFY2	RELATIVE OF EARLY FLOWERING 6 (REF6)	1563	1556	1	tGATGAt	REF6 - flowering
proAcLFY2	RELATIVE OF EARLY FLOWERING 6 (REF6)	1563	1556	1	tgATGAT	REF6 - flowering
proAcLFY2	REV	1124	1133	1	gtGGACCag	meristem related
proAcLFY2	REV	1124	1115	1	gtGGACCag	meristem related
proAcLFY2	RGA	830	822	1	gGGACCat	GA response
proAcLFY2	RGA	997	989	1	tttGTTTC	GA response
proAcLFY2	SEP3	831	837	1	GGACCa	SEP3 - flowering
proAcLFY2	SEP3	1126	1132	1	GGACCa	SEP3 - flowering
proAcLFY2	SEP3	1070	1077	1	aCATGTg	SEP3 - flowering
proAcLFY2	SEP3	830	837	1	gGGACCa	SEP3 - flowering
proAcLFY2	SEP3	1125	1119	1	tGGACC	SEP3 - flowering
proAcLFY2	SEP3	830	823	1	gGGACCa	SEP3 - flowering
proAcLFY2	SNAC1	197	186	1	AGAAAaaaaaa	stress response
proAcLFY2	SPT6-like (SPT6L)	1297	1308	1	AACAAaaaaaa	Histone chaperone
proAcLFY2	SPT6-like (SPT6L)	793	799	1	GAAACa	Histone chaperone
proAcLFY2	SPT6-like (SPT6L)	999	993	1	tGTTTC	Histone chaperone
proAcLFY2	stem cell promoting WUSCHEL (WUS)	831	837	1	GGACCa	meristem related
proAcLFY2	stem cell promoting WUSCHEL (WUS)	1126	1132	1	GGACCa	meristem related
proAcLFY2	stem cell promoting WUSCHEL (WUS)	830	837	1	gGGACCa	meristem related
proAcLFY2	stem cell promoting WUSCHEL (WUS)	281	289	1	aaTGATTg	meristem related
proAcLFY2	SUPPRESSOR OF PHYTOCHROME B4-#3 (SOB3)	1123	1134	1	tgtGGACCaga	Auxin response
proAcLFY2	SUPPRESSOR OF PHYTOCHROME B4-#3 (SOB3)	91	99	1	GAAAAtga	Auxin response
proAcLFY2	SUPPRESSOR OF PHYTOCHROME B4-#3 (SOB3)	1123	1112	1	tgtGGACCaga	Auxin response
proAcLFY2	Transcriptional Repressor of EIN3-dependent Ethylene-response 1 (TREE1)	5	11	1	AACAAa	Ethylene response
proAcLFY2	Transcriptional Repressor of EIN3-dependent Ethylene-response 1 (TREE1)	1297	1303	1	AACAAa	Ethylene response
proAcLFY2	Transcriptional Repressor of EIN3-dependent Ethylene-response 1 (TREE1)	1296	1305	1	aaacAAAAA	Ethylene response
proAcLFY2	Transcriptional Repressor of EIN3-dependent Ethylene-response 1 (TREE1)	471	465	1	tTTGTT	Ethylene response
proAcLFY2	Transcriptional Repressor of EIN3-dependent Ethylene-response 1 (TREE1)	571	565	1	tTTGTT	Ethylene response
proAcLFY2	Transcriptional Repressor of EIN3-dependent Ethylene-response 1 (TREE1)	744	738	1	tTTGTT	Ethylene response
proAcLFY2	Transcriptional Repressor of EIN3-dependent Ethylene-response 1 (TREE1)	748	742	1	tTTGTT	Ethylene response
proAcLFY2	Transcriptional Repressor of EIN3-dependent Ethylene-response 1 (TREE1)	997	991	1	tTTGTT	Ethylene response
proAcLFY2	Transcriptional Repressor of EIN3-dependent Ethylene-response 1 (TREE1)	1487	1481	1	tTTGTT	Ethylene response
proAcLFY2	Transcriptional Repressor of EIN3-dependent Ethylene-response 1 (TREE1)	1675	1669	1	tTTGTT	Ethylene response
proAcLFY2	Transcriptional Repressor of EIN3-dependent Ethylene-response 1 (TREE1)	469	460	1	TTTTTgttt	Ethylene response
proAcLFY2	Transcriptional Repressor of EIN3-dependent Ethylene-response 1 (TREE1)	742	733	1	TTTTTgttt	Ethylene response
proAcLFY2	Transcriptional Repressor of EIN3-dependent Ethylene-response 1 (TREE1)	1673	1664	1	TTTTTgttt	Ethylene response
proAcLFY2	val1	1747	1757	1	agtTGCATgc	seed maturation
proAcLFY2	val1	99	107	1	tCATGCaa	seed maturation
proAcLFY2	val1	549	557	1	aCATGCat	seed maturation
proAcLFY2	val1	4	11	1	aaACAAA	seed maturation
proAcLFY2	val1	1296	1303	1	aaACAAA	seed maturation
proAcLFY2	val1	549	539	1	acATGCAtct	seed maturation
proAcLFY2	val1	1749	1741	1	ttGCATGc	seed maturation
proAcLFY2	val1	471	464	1	TTTGTtt	seed maturation
proAcLFY2	val1	744	737	1	TTTGTtt	seed maturation
proAcLFY2	val1	748	741	1	TTTGTtt	seed maturation
proAcLFY2	val1	997	990	1	TTTGTtt	seed maturation
proAcLFY2	val1	1675	1668	1	TTTGTtt	seed maturation
proAcLFY2	val2	548	558	1	aaCATGCatc	seed maturation
proAcLFY2	WRKY33	1771	1779	1	GAAAAgtc	stress response
proAcLFY2	ZAT6	282	290	1	aTGATTgc	stress response
proAcLFY2	ZmbZIP17	565	558	1	GTCAAgt	ABA response
proAcLFY2	ZmCCA1b	1452	1458	1	gAACGA	Circadian rhythm
proAcLFY2	ZmCCA1b	168	175	1	AAAGAaa	Circadian rhythm
proAcLFY2	ZmCCA1b	226	233	1	AAAGAaa	Circadian rhythm
proAcLFY2	ZmCCA1b	238	245	1	AAAGAaa	Circadian rhythm
proAcLFY2	ZmCCA1b	523	516	1	tcTATTT	Circadian rhythm
proAcLFY2	ZmCCA1b	1001	994	1	ttTCTTT	Circadian rhythm
proAcLFY2	ZmCCA1b	1873	1866	1	tcTTATT	Circadian rhythm

## Sheet: Table S5A
Table S5A. Differentially expressed genes (DEGs) in the shoot apices of 35S:AcCEN4-6xHA lines compared to empty vector pHEX2 control. Genes were selected based on the cut-off of log2 fold-change ≥ 1 or ≤ -1 and adjusted p-value ≤0.05.
Gene ID	Log2FoldChange	pvalue	padjust	Gene description	tf_family
Acc22761	13.6794	9.26591e-21	1.10254e-18	Q9FIX5.1 Transcription factor bHLH92	-
Acc13466	11.6141	4.00809e-15	2.43134e-13	Q9FIX5.1 Transcription factor bHLH92	-
Acc32063	11.4328	5.97795e-13	2.72773e-11	Q9SF15.1 E3 ubiquitin-protein ligase PUB24	U-box
Acc05955	11.186	2.2773e-12	9.71765e-11	Q42881.1 1-aminocyclopropane-1-carboxylate synthase 3	Aminotran_1_2
Acc18031	10.3593	1.77288e-08	4.06882e-07	Q9FMV7.1 Cytochrome P450 94B1	p450
Acc04090	10.3223	1.82466e-33	1.31278e-30	P47082.1 Vacuolar amino acid transporter 1	Aa_trans
Acc13861	10.1639	1.21828e-15	7.85206e-14	PF12734:Cysteine-rich TM module stress tolerance	-
Acc17811	10.1446	1.19328e-21	1.5844e-19	Q8LBM2.1 Protein TIFY 5A	Zim
Acc15718	10.126	7.85454e-33	4.85992e-30	Q9CAN9.1 Ethylene-responsive transcription factor ERF026	AP2
Acc04514	10.03	2.1929e-09	5.85852e-08	P50134.1 Ornithine decarboxylase	-
Acc21519	10.0027	2.63328e-16	1.84729e-14	Q9XH43.1 AcCEN4	-
Acc04862	9.91158	1.26784e-14	7.27702e-13	hypothetical protein	-
Acc17445	9.89875	4.11753e-06	5.93312e-05	O50046.1 Tryptophan synthase beta chain 2, chloroplastic	PALP
Acc27815	9.33367	9.15745e-14	4.66728e-12	Q39224.1 Protein SRG1	2OG-FeII_Oxy
Acc21763	9.30782	5.83664e-12	2.36037e-10	Q700D9.2 Putative Myb family transcription factor At1g14600	Myb_DNA-binding
Acc31213	9.23314	1.48423e-07	2.88066e-06	Q9LIK7.1 Putative calcium-transporting ATPase 13, plasma membrane-type	E1-E2_ATPase
Acc26239	9.19128	6.78555e-06	9.28048e-05	Q8S9Z5.1 Dehydration-responsive element-binding protein 1F	AP2
Acc25053	9.11314	7.20884e-06	9.79446e-05	P0CV94.1 (3S,6E)-nerolidol synthase 1	-
Acc21529	9.0499	1.54121e-07	2.98376e-06	P93835.2 Dehydration-responsive element-binding protein 1B	AP2
Acc32702	9.01579	1.282e-21	1.69493e-19	Q93ZM9.1 Protein TIFY 9	Zim
Acc28866	9.0155	7.15414e-28	1.99394e-25	Q9CAN9.1 Ethylene-responsive transcription factor ERF026	AP2
Acc23534	9.01022	1.08995e-12	4.78976e-11	Q6DYE5.2 UPF0496 protein At1g20180	-
Acc27370	8.88646	1.96533e-30	8.10685e-28	Q08IT1.1 Dammarenediol II synthase	-
Acc01795	8.87239	6.87654e-11	2.33011e-09	Q9SDW0.1 Trihelix transcription factor GT-3a	-
Acc22000	8.84878	1.18468e-11	4.54721e-10	basic helix-loop-helix (bHLH) DNA-binding superfamily protein	-
Acc16768	8.7568	2.32966e-10	7.33193e-09	Q9CAN9.1 Ethylene-responsive transcription factor ERF026	AP2
Acc10216	8.73347	6.93785e-06	9.46786e-05	P56725.1 Zeatin O-xylosyltransferase	UDPGT
Acc23345	8.60763	9.09423e-16	6.02459e-14	O64851.1 IQ domain-containing protein IQM4	-
Acc21525	8.60099	6.62762e-21	8.1043e-19	Q9ZUX1.1 Cytochrome P450 94C1	p450
Acc13355	8.57072	2.44014e-13	1.16701e-11	Q84TG3.1 E3 ubiquitin-protein ligase PUB23	U-box
Acc30542	8.5551	2.57695e-12	1.0921e-10	Q8RYJ8.1 Putative calcium-binding protein CML19	-
Acc23915	8.53628	5.57736e-27	1.39151e-24	hypothetical protein	-
Acc05044	8.41527	4.30831e-10	1.30545e-08	O04086.1 Probable receptor-like protein kinase At1g11050	Pkinase
Acc32093	8.36811	7.13352e-10	2.07434e-08	Q9FMR3.1 NAC domain-containing protein 90	NAM
Acc14259	8.29675	1.55588e-12	6.75095e-11	Q70PR7.2 Vinorine synthase	-
Acc19972	8.233	2.23155e-21	2.82941e-19	Q9M0L0.2 Dehydration-responsive element-binding protein 1A	AP2
Acc04970	8.10079	4.35997e-07	7.79678e-06	Q70II3.2 Ethylene-responsive transcription factor ERF110	AP2
Acc15720	8.05928	4.46884e-12	1.83594e-10	Q9FJ93.1 Dehydration-responsive element-binding protein 1D	AP2
Acc31326	8.00417	7.29034e-15	4.31245e-13	PF02485:Core-2/I-Branching enzyme	-
Acc33624	7.8709	4.29476e-14	2.28687e-12	O64988.1 Acetyl-CoA-benzylalcohol acetyltransferase	-
Acc08097	7.86281	5.86403e-08	1.24599e-06	Q9FGF8.1 Ethylene-responsive transcription factor ABR1	AP2
Acc18955	7.83393	1.1715e-10	3.8597e-09	PF12734:Cysteine-rich TM module stress tolerance	-
Acc21280	7.82589	6.30664e-08	1.33362e-06	PF05078:Protein of unknown function (DUF679)	-
Acc31004	7.78943	1.1905e-08	2.82011e-07	P61871.1 Lipase	Lipase_3
Acc33627	7.73538	2.55591e-20	2.89641e-18	Q93ZM9.1 Protein TIFY 9	Zim
Acc02402	7.6536	1.71374e-08	3.95066e-07	transmembrane protein	-
Acc18954	7.63578	5.31881e-32	2.74247e-29	PF12734:Cysteine-rich TM module stress tolerance	-
Acc15312	7.62401	9.59418e-15	5.57923e-13	Q9XHM5.1 Gibberellin 2-beta-dioxygenase 2	2OG-FeII_Oxy
Acc33775	7.6161	1.29934e-14	7.43028e-13	Q9SZ06.1 Ethylene-responsive transcription factor ERF109	AP2
Acc19182	7.61586	3.58793e-09	9.32771e-08	#N/A	-
Acc04141	7.60035	1.0134e-07	2.03978e-06	O04529.1 Metalloendoproteinase 2-MMP	PG_binding_1
Acc17412	7.58788	6.77902e-11	2.30464e-09	Q9LSQ6.1 Calcium-binding protein PBP1	-
Acc05444	7.582	1.46578e-07	2.84991e-06	VQ motif-containing protein	-
Acc13844	7.5352	3.04351e-06	4.5116e-05	basic helix-loop-helix (bHLH) DNA-binding superfamily protein	-
Acc18958	7.48521	5.43341e-21	6.71021e-19	PF12734:Cysteine-rich TM module stress tolerance	-
Acc15721	7.38046	7.33387e-12	2.89398e-10	Q9M0L0.2 Dehydration-responsive element-binding protein 1A	AP2
Acc25135	7.37463	3.35254e-10	1.02894e-08	O81078.1 Glutamate receptor 2.9	ANF_receptor
Acc24984	7.35809	5.00554e-09	1.26828e-07	P48979.1 Polygalacturonase	-
Acc32864	7.35611	1.26774e-06	2.04485e-05	Q5PNY6.1 U-box domain-containing protein 21	U-box
Acc22217	7.35294	1.01198e-41	1.84163e-38	PF05553:Cotton fibre expressed protein	-
Acc04669	7.33077	4.5192e-08	9.77696e-07	PF03350:Uncharacterized protein family, UPF0114	-
Acc22643	7.31624	3.11354e-16	2.15489e-14	Q949P1.1 Abscisic acid 8'-hydroxylase 1	p450
Acc15723	7.24915	6.69155e-15	3.97344e-13	Q9FJ93.1 Dehydration-responsive element-binding protein 1D	AP2
Acc08132	7.24786	1.8492e-06	2.8777e-05	Q02200.1 Lignin-forming anionic peroxidase	-
Acc30233	7.09717	4.12797e-08	8.96819e-07	Q42410.1 Zinc finger protein ZAT12	-
Acc15716	7.01892	8.61542e-06	0.000115035	O82752.1 Protein DETOXIFICATION 49	MatE
Acc09738	6.9808	1.02455e-06	1.68419e-05	O65451.1 Probable F-box protein At4g22030	-
Acc30051	6.93282	4.71533e-07	8.3502e-06	Q9ZQH1.2 Probable calcium-binding protein CML48	-
Acc10173	6.91426	1.18133e-09	3.31641e-08	Q8GZC3.1 Delta(12)-fatty-acid desaturase FAD2	-
Acc23914	6.90694	3.3401e-06	4.91826e-05	hypothetical protein	-
Acc19042	6.90191	8.04391e-45	3.18417e-41	Q7XBH4.2 Myb-related protein Myb4	Myb_DNA-binding
Acc12747	6.89487	4.18517e-07	7.51024e-06	hypothetical protein	-
Acc05448	6.88411	5.37474e-05	0.00058285	Q6K5Q0.1 Putative germin-like protein 2-1	-
Acc00012	6.81304	1.04544e-06	1.71509e-05	Q9CAI3.1 Probable cinnamyl alcohol dehydrogenase 1	ADH_N
Acc23665	6.7935	1.04556e-06	1.71509e-05	PF04788:Protein of unknown function (DUF620)	-
Acc00910	6.76126	1.43285e-08	3.34046e-07	Q9C591.1 Ethylene-responsive transcription factor ERF016	AP2
Acc15719	6.75685	4.99924e-32	2.62138e-29	Q9FJ93.1 Dehydration-responsive element-binding protein 1D	AP2
Acc20680	6.7527	7.00289e-07	1.19365e-05	O04681.1 Pathogenesis-related genes transcriptional activator PTI5	AP2
Acc32131	6.75126	2.89294e-14	1.58686e-12	Q9M0L0.2 Dehydration-responsive element-binding protein 1A	AP2
Acc25333	6.74698	1.31359e-07	2.57859e-06	transmembrane protein	-
Acc17716	6.73122	7.44946e-07	1.26489e-05	hypothetical protein	-
Acc19705	6.66349	4.96472e-11	1.7219e-09	PF15699:NPR1 interacting	-
Acc27166	6.65896	5.94878e-05	0.000635707	O50001.1 Major allergen Pru ar 1	-
Acc27004	6.65258	1.76893e-22	2.55726e-20	O24371.1 Linoleate 13S-lipoxygenase 3-1, chloroplastic	Lipoxygenase
Acc26216	6.65208	6.89323e-17	5.13869e-15	Q9XIN8.1 F-box protein At2g27310	-
Acc25091	6.62276	2.23458e-06	3.42433e-05	P24805.1 Stem-specific protein TSJT1	-
Acc18956	6.61279	2.65728e-26	6.18108e-24	PF12734:Cysteine-rich TM module stress tolerance	-
Acc11895	6.60788	8.94231e-07	1.49056e-05	Q9SMU4.1 UPF0496 protein At3g49070	-
Acc24406	6.60732	1.09657e-07	2.18869e-06	Q9SX98.1 Lysine histidine transporter-like 8	Aa_trans
Acc31291	6.58133	7.0187e-43	1.55098e-39	PF03398:Regulator of Vps4 activity in the MVB pathway	-
Acc15722	6.56359	7.4844e-16	5.01179e-14	Q9FJ93.1 Dehydration-responsive element-binding protein 1D	AP2
Acc30340	6.56207	3.74382e-05	0.000423019	PF14009:Domain of unknown function (DUF4228)	-
Acc29372	6.55767	8.29763e-06	0.000111175	A7QEU4.2 Peroxidase 5	-
Acc08382	6.55149	1.24119e-19	1.29725e-17	Q84TG3.1 E3 ubiquitin-protein ligase PUB23	U-box
Acc04129	6.53548	2.64067e-16	1.84829e-14	P29136.2 Metalloendoproteinase 1	PG_binding_1
Acc11448	6.53121	1.14251e-17	9.47608e-16	Q9FIJ6.1 Serine/threonine-protein kinase-like protein CCR4	Pkinase
Acc24596	6.5163	6.24653e-08	1.32362e-06	P17642.1 Pathogenesis-related protein STH-2	-
Acc03405	6.51216	1.73857e-23	2.84583e-21	PF03168:Late embryogenesis abundant protein	-
Acc09579	6.5002	0.000184332	0.00169773	Q9LD44.1 NAC transcription factor 56	NAM
Acc03406	6.48468	3.97186e-06	5.73925e-05	#N/A	-
Acc03402	6.48108	6.75512e-19	6.49016e-17	PF03168:Late embryogenesis abundant protein	-
Acc27677	6.4663	9.7551e-12	3.77242e-10	PF12146:Serine aminopeptidase, S33	-
Acc01517	6.45851	4.19861e-18	3.67967e-16	hypothetical protein	-
Acc03403	6.42025	6.72373e-27	1.6641e-24	PF03168:Late embryogenesis abundant protein	-
Acc31198	6.41159	2.17886e-15	1.36452e-13	mediator of RNA polymerase II transcription subunit	-
Acc15136	6.39788	1.47757e-32	8.6248e-30	P98188.1 Cytochrome P450 94A2	p450
Acc02298	6.3825	1.53616e-16	1.1001e-14	Q9FW03.1 Putative methylesterase 11, chloroplastic	Abhydrolase_1
Acc23666	6.36309	5.98653e-19	5.78767e-17	Q9ZU65.1 Transcription repressor OFP7	-
Acc20261	6.33163	4.69167e-12	1.91486e-10	PF03168:Late embryogenesis abundant protein	-
Acc03321	6.33105	1.7241e-30	7.20791e-28	Q8H0Y8.2 Probable WRKY transcription factor 41	WRKY
Acc17125	6.3171	1.07455e-28	3.46284e-26	transmembrane protein	-
Acc23045	6.30499	1.6223e-28	4.94844e-26	Q93V93.1 Peroxidase 44	-
Acc33768	6.30244	1.68769e-06	2.65711e-05	Q8L9K1.2 Ethylene-responsive transcription factor 13	AP2
Acc02069	6.26697	1.25632e-05	0.000162013	Q9LTC6.1 Ethylene-responsive transcription factor ERF095	AP2
Acc03703	6.24841	8.97959e-18	7.50815e-16	Q39224.1 Protein SRG1	2OG-FeII_Oxy
Acc22633	6.24171	0.000266665	0.00234941	Q3ZPN4.1 Methanol O-anthraniloyltransferase	-
Acc32044	6.2415	1.06945e-14	6.16118e-13	Q7XBH4.2 Myb-related protein Myb4	Myb_DNA-binding
Acc14260	6.21527	1.23772e-05	0.000159892	Q70PR7.2 Vinorine synthase	-
Acc03503	6.19459	1.54577e-13	7.57871e-12	Q9FJ93.1 Dehydration-responsive element-binding protein 1D	AP2
Acc29560	6.17728	3.41074e-20	3.78201e-18	Q9SAH7.1 Probable WRKY transcription factor 40	WRKY
Acc25261	6.1747	1.6303e-06	2.5812e-05	Q33DQ2.1 Inactive tetrahydrocannabinolic acid synthase	FAD_binding_4
Acc20264	6.16587	2.57354e-07	4.79624e-06	PF03168:Late embryogenesis abundant protein	-
Acc10837	6.15781	3.17349e-13	1.48981e-11	Q00624.1 L-ascorbate oxidase homolog	-
Acc16130	6.14417	1.96422e-05	0.000239511	Q8L9K1.2 Ethylene-responsive transcription factor 13	AP2
Acc03404	6.13983	9.63579e-14	4.903e-12	PF03168:Late embryogenesis abundant protein	-
Acc05460	6.13429	2.29112e-15	1.43192e-13	Q39013.2 NAC domain-containing protein 2	NAM
Acc31680	6.12998	4.04267e-08	8.81763e-07	PF00168:C2 domain	C2
Acc17926	6.11904	2.13698e-12	9.16947e-11	Q9SAH7.1 Probable WRKY transcription factor 40	WRKY
Acc15853	6.11771	4.66558e-18	4.07737e-16	O80337.2 Ethylene-responsive transcription factor 1A	AP2
Acc33135	6.07081	0.000403853	0.00333618	Q8L8Z8.1 Monothiol glutaredoxin-S2	-
Acc33758	6.05846	1.69588e-25	3.54496e-23	hypothetical protein	-
Acc10260	6.04483	2.39846e-05	0.000286934	Q9SZG3.1 VQ motif-containing protein 29	-
Acc02659	6.0408	1.46267e-31	6.96164e-29	PF03168:Late embryogenesis abundant protein	-
Acc32505	6.02837	1.72027e-44	5.91334e-41	transmembrane protein	-
Acc17657	6.02598	6.23057e-11	2.12754e-09	Q9CAH1.1 Putative receptor-like protein kinase At1g72540	Pkinase_Tyr
Acc31654	6.00406	3.77354e-10	1.14849e-08	Q9SIT5.1 Cation/H(+) antiporter 15	Na_H_Exchanger
Acc14629	5.9844	3.24982e-30	1.30571e-27	Q7XBH4.2 Myb-related protein Myb4	Myb_DNA-binding
Acc08937	5.98355	2.33501e-23	3.72361e-21	transmembrane protein	-
Acc11433	5.96211	9.49273e-13	4.21949e-11	Q9LQ28.1 Ethylene-responsive transcription factor ERF022	AP2
Acc11677	5.94772	2.33918e-06	3.57016e-05	#N/A	-
Acc32703	5.91723	9.34133e-05	0.000945038	Q93ZM9.1 Protein TIFY 9	Zim
Acc21982	5.87388	2.62273e-18	2.37249e-16	CDP-diacylglycerol-glycerol-3-phosphate 3-phosphatidyltransferase	-
Acc24523	5.8693	5.18974e-10	1.55038e-08	Q9LDE1.1 Transcription factor MYB108	Myb_DNA-binding
Acc33134	5.86077	8.2727e-05	0.000849709	Q8L8Z8.1 Monothiol glutaredoxin-S2	-
Acc20125	5.8508	1.05703e-09	2.99464e-08	PF05553:Cotton fibre expressed protein	-
Acc15646	5.84601	3.67649e-53	3.79132e-49	P31531.1 1-aminocyclopropane-1-carboxylate synthase	Aminotran_1_2
Acc18957	5.83405	4.92305e-34	4.00801e-31	PF12734:Cysteine-rich TM module stress tolerance	-
Acc24014	5.81534	8.59519e-11	2.87781e-09	Q70II3.2 Ethylene-responsive transcription factor ERF110	AP2
Acc12824	5.80639	3.40544e-12	1.4237e-10	Q9LMA8.1 Protein TIFY 10A	Zim
Acc32234	5.80511	1.4917e-24	2.68306e-22	Q94KB7.2 MLO-like protein 6	-
Acc11231	5.78001	3.11306e-42	6.2606e-39	PF00168:C2 domain	C2
Acc14254	5.7752	2.07103e-14	1.15761e-12	Q70PR7.2 Vinorine synthase	-
Acc30037	5.76787	2.08699e-13	1.00412e-11	Q2V3R1.1 F-box protein At3g44326	-
Acc06449	5.76784	0.00136223	0.00915512	Q9SVG5.1 Berberine bridge enzyme-like 18	FAD_binding_4
Acc08011	5.76102	9.29249e-15	5.42418e-13	Q9C598.1 Protein ATAF2	NAM
Acc20265	5.7434	1.60638e-10	5.16596e-09	PF03168:Late embryogenesis abundant protein	-
Acc10767	5.74022	0.000125359	0.00121689	Q93X17.1 Snakin-2	-
Acc15135	5.73352	4.31116e-29	1.43413e-26	P98188.1 Cytochrome P450 94A2	p450
Acc00864	5.72792	1.19963e-10	3.93147e-09	I7C6E8.1 Beta-amyrin 28-oxidase	p450
Acc32287	5.72069	5.3109e-37	6.57213e-34	Q9FGH9.1 Exocyst complex component EXO70B1	Exo70
Acc23891	5.70815	1.22608e-17	1.00613e-15	hypothetical protein	-
Acc17301	5.70686	7.17632e-17	5.31134e-15	Q94KB7.2 MLO-like protein 6	-
Acc25077	5.698	4.05443e-32	2.23986e-29	Q8GWA1.1 Internal alternative NAD(P)H-ubiquinone oxidoreductase A1, mitochondrial	Pyr_redox_2
Acc27157	5.68449	4.69177e-05	0.00051673	O50001.1 Major allergen Pru ar 1	-
Acc07935	5.67807	0.00167703	0.0108337	PF14683:Polysaccharide lyase family 4, domain III|PF14686:Polysaccharide lyase family 4, domain II|PF06045:Rhamnogalacturonate lyase family	-
Acc19104	5.67529	1.30871e-22	1.91884e-20	taximin	-
Acc09102	5.67499	2.23477e-06	3.42433e-05	Q58FX0.1 BON1-associated protein 2	C2
Acc13337	5.67196	2.27675e-33	1.60081e-30	Q38870.1 Calcium-dependent protein kinase 2	Pkinase
Acc03385	5.62101	6.40633e-08	1.35193e-06	PF03168:Late embryogenesis abundant protein	-
Acc08717	5.61341	6.4863e-12	2.59931e-10	Q9LZX1.1 Protein LURP-one-related 15	-
Acc14777	5.6091	8.10205e-46	4.17755e-42	F4I111.1 Calcium uniporter protein 6, mitochondrial	-
Acc23227	5.60762	7.63368e-39	1.0268e-35	O82337.1 Arabinogalactan peptide 16	-
Acc31340	5.60208	2.90933e-16	2.02716e-14	hypothetical protein	-
Acc26045	5.59208	2.75829e-09	7.30592e-08	Q5E930.1 S-type anion channel SLAH1	C4dic_mal_tran
Acc13657	5.59122	2.67074e-28	7.869e-26	Q94B38.2 Glucose-6-phosphate/phosphate translocator 2, chloroplastic	-
Acc26768	5.58952	2.68837e-18	2.42479e-16	PF00564:PB1 domain	-
Acc03023	5.57585	8.59666e-13	3.84884e-11	Q6IEQ7.1 WRKY transcription factor WRKY24	WRKY
Acc27154	5.56952	4.10142e-08	8.92096e-07	O50001.1 Major allergen Pru ar 1	-
Acc07545	5.56056	9.67954e-26	2.07956e-23	O23090.1 Transcription factor bHLH14	HLH
Acc13143	5.55846	3.03407e-11	1.08766e-09	arabinogalactan protein 12	-
Acc28483	5.55815	1.69929e-20	1.98381e-18	PF02485:Core-2/I-Branching enzyme	-
Acc08131	5.55558	1.45323e-08	3.37781e-07	Q02200.1 Lignin-forming anionic peroxidase	-
Acc28361	5.54814	4.4274e-12	1.82142e-10	Q5PNY6.1 U-box domain-containing protein 21	U-box
Acc27156	5.54268	1.00835e-15	6.60917e-14	O50001.1 Major allergen Pru ar 1	-
Acc01380	5.53545	4.99955e-28	1.45916e-25	PF03168:Late embryogenesis abundant protein	-
Acc32170	5.52347	0.00028414	0.00247548	Q9C8N5.1 Protein SENSITIVE TO PROTON RHIZOTOXICITY 1	-
Acc04880	5.52306	1.8244e-37	2.35173e-34	Q94AC1.1 Rhodanese-like domain-containing protein 6	-
Acc12014	5.52273	0.00164721	0.0106933	K4BV52.1 Allene oxide synthase 1, chloroplastic	p450
Acc09737	5.52205	2.98514e-05	0.00034797	O65451.1 Probable F-box protein At4g22030	-
Acc11592	5.52109	7.10955e-06	9.66805e-05	PF02496:ABA/WDS induced protein	-
Acc32092	5.51667	1.40333e-08	3.27923e-07	Q9FMR3.1 NAC domain-containing protein 90	NAM
Acc07164	5.51332	4.33784e-13	2e-11	Q9SX98.1 Lysine histidine transporter-like 8	Aa_trans
Acc12214	5.50372	0.00800019	0.0380421	Q9FY79.1 Laccase-14	-
Acc13809	5.49509	6.41075e-16	4.3209e-14	NA	-
Acc14916	5.47938	0.00795176	0.0378583	Q9SZ46.1 Cytochrome P450 82C4	p450
Acc25697	5.47928	4.0787e-13	1.88896e-11	Q9LSF8.1 Cytochrome P450 82G1	p450
Acc29037	5.47602	5.95913e-20	6.44607e-18	Q39214.1 Disease resistance protein RPM1	NB-ARC
Acc27484	5.4743	0.000270805	0.00237738	Q8LDC8.2 Ethylene-responsive transcription factor 1B	AP2
Acc23223	5.47081	8.45346e-27	2.05925e-24	Q94LW6.1 Probable sulfate transporter 3.5	Sulfate_transp
Acc09734	5.46773	1.19278e-29	4.39298e-27	Q9C519.1 WRKY transcription factor 6	WRKY
Acc13515	5.46729	7.91662e-07	1.33252e-05	Q9SEI0.1 Transcription factor WER	Myb_DNA-binding
Acc02990	5.46411	0.00278775	0.0163901	Q39224.1 Protein SRG1	2OG-FeII_Oxy
Acc12085	5.46228	6.57745e-15	3.9132e-13	Q96289.1 Zinc finger protein ZAT10	-
Acc18242	5.46223	1.13441e-07	2.25984e-06	Q9LXG8.1 Probable WRKY transcription factor 72	WRKY
Acc10849	5.44971	2.84163e-33	1.87074e-30	Q9LZT4.1 Expansin-like A1	-
Acc06030	5.4459	6.08763e-36	6.07526e-33	Q93XX5.1 PI-PLC X domain-containing protein At5g67130	-
Acc08473	5.42492	1.0196e-15	6.66881e-14	Q9SJL2.2 Heavy metal-associated isoprenylated plant protein 5	HMA
Acc03401	5.42322	2.02275e-19	2.07211e-17	PF03168:Late embryogenesis abundant protein	-
Acc15506	5.42065	1.11493e-09	3.13876e-08	Avr9/Cf-9 rapidly elicited protein	-
Acc01793	5.41696	0.00202553	0.0126517	Q39224.1 Protein SRG1	2OG-FeII_Oxy
Acc25505	5.41331	3.38592e-14	1.8313e-12	Q39644.1 Late embryogenesis abundant protein Lea5	-
Acc05573	5.41211	5.67499e-28	1.64081e-25	Q8RYJ8.1 Putative calcium-binding protein CML19	-
Acc20260	5.41058	1.01357e-31	5.05756e-29	PF03168:Late embryogenesis abundant protein	-
Acc08626	5.40295	4.1892e-14	2.2345e-12	Q8W486.1 Uncharacterized protein At1g04910	-
Acc12245	5.39782	0.000507883	0.00403813	PF02496:ABA/WDS induced protein	-
Acc02661	5.39288	1.1323e-28	3.57449e-26	PF03168:Late embryogenesis abundant protein	-
Acc07390	5.39172	9.97198e-21	1.182e-18	Q9SZ06.1 Ethylene-responsive transcription factor ERF109	AP2
Acc28692	5.39022	9.75075e-16	6.41828e-14	Q949P1.1 Abscisic acid 8'-hydroxylase 1	p450
Acc26893	5.37732	3.1073e-41	5.0595e-38	Q9SAH7.1 Probable WRKY transcription factor 40	WRKY
Acc07161	5.34169	1.6061e-13	7.83722e-12	Q00624.1 L-ascorbate oxidase homolog	-
Acc01376	5.33791	3.17998e-12	1.33305e-10	PF03168:Late embryogenesis abundant protein	-
Acc15856	5.32772	2.01521e-05	0.000245064	O23547.2 Expansin-like B1	-
Acc06748	5.3244	2.93767e-05	0.000343342	Q4PT23.1 WAT1-related protein At1g25270	DUF6
Acc11096	5.32223	0.000863911	0.00629014	O80494.2 F-box protein PP2-B15	-
Acc13810	5.31047	1.42607e-05	0.000180739	PF03168:Late embryogenesis abundant protein	-
Acc28063	5.30755	1.24931e-13	6.21382e-12	Q9SMT7.1 Oxalate--CoA ligase	AMP-binding
Acc14252	5.2962	2.31765e-05	0.000278667	Q70PR7.2 Vinorine synthase	-
Acc04695	5.29557	1.34606e-26	3.22815e-24	Q9FDW1.1 Transcription factor MYB44	Myb_DNA-binding
Acc28670	5.29221	3.65594e-26	8.31645e-24	O64851.1 IQ domain-containing protein IQM4	-
Acc25457	5.27997	0.00515766	0.026714	O22900.1 Probable WRKY transcription factor 23	WRKY
Acc13876	5.27596	8.02174e-31	3.49533e-28	Q9SGP6.1 Glutaredoxin-C9	-
Acc19183	5.27392	0.000159825	0.00149879	Copper transport protein family	-
Acc22478	5.26999	1.63207e-14	9.29859e-13	PF10358:N-terminal C2 in EEIG1 and EHBP1 proteins	-
Acc27178	5.26178	0.00316171	0.0181003	P17642.1 Pathogenesis-related protein STH-2	-
Acc06448	5.25726	0.000992473	0.00706005	Q9SVG5.1 Berberine bridge enzyme-like 18	FAD_binding_4
Acc13516	5.24467	0.000260304	0.00230086	Q7XBH4.2 Myb-related protein Myb4	Myb_DNA-binding
Acc09164	5.24307	3.53015e-05	0.000402552	Q07262.1 1-aminocyclopropane-1-carboxylate synthase	Aminotran_1_2
Acc16388	5.23931	3.42987e-14	1.84861e-12	Q9SUP6.1 Probable WRKY transcription factor 53	WRKY
Acc02702	5.23547	1.82552e-15	1.15258e-13	Q9FJ90.1 Ethylene-responsive transcription factor ERF025	AP2
Acc13990	5.22497	1.53595e-17	1.24067e-15	Q5PNY6.1 U-box domain-containing protein 21	U-box
Acc22635	5.20445	0.0037061	0.0205218	Q3ZPN4.1 Methanol O-anthraniloyltransferase	-
Acc00341	5.1931	4.89427e-29	1.61079e-26	Q9M2U5.1 Endochitinase EP3	-
Acc10326	5.18407	3.81698e-33	2.46013e-30	P22335.1 Heat shock factor protein HSF24	HSF_DNA-bind
Acc27162	5.18155	2.90718e-31	1.32264e-28	O50001.1 Major allergen Pru ar 1	-
Acc14257	5.17114	5.92345e-05	0.000633439	Q70PR7.2 Vinorine synthase	-
Acc28118	5.15826	5.01689e-19	4.89613e-17	O23553.3 Beta-amylase 3, chloroplastic	-
Acc16855	5.15457	1.32703e-08	3.10782e-07	Q9ZV25.1 Probable protein phosphatase 2C 23	PP2C
Acc09901	5.15215	1.30018e-11	4.94755e-10	PF01048:Phosphorylase superfamily	-
Acc28077	5.14929	7.61235e-36	7.35947e-33	O80337.2 Ethylene-responsive transcription factor 1A	AP2
Acc22088	5.1387	0.00411405	0.0222667	Q6EU39.1 MADS-box transcription factor 6	SRF-TF	SOC1
Acc15709	5.12517	7.98318e-58	1.23488e-53	Q0WQX7.1 RHOMBOID-like protein 1	Rhomboid
Acc33308	5.11158	1.21928e-10	3.99164e-09	Q9FZ36.1 Mitogen-activated protein kinase kinase kinase 2	Pkinase
Acc01563	5.10077	1.59654e-17	1.27959e-15	O80871.1 Probable protein phosphatase 2C 25	PP2C
Acc24397	5.09975	8.30091e-05	0.000852324	P51613.1 Basic endochitinase	-
Acc07415	5.09594	2.63522e-72	8.15257e-68	O82333.1 Probable indole-3-acetic acid-amido synthetase GH3.1	-
Acc28015	5.0778	2.39735e-11	8.75641e-10	Q9FJ93.1 Dehydration-responsive element-binding protein 1D	AP2
Acc07915	5.06723	1.41703e-16	1.0195e-14	Q5PNY6.1 U-box domain-containing protein 21	U-box
Acc10840	5.06349	1.08078e-12	4.76298e-11	Q9SX98.1 Lysine histidine transporter-like 8	Aa_trans
Acc01714	5.06236	9.76514e-15	5.66799e-13	PF06521:PAR1 protein	-
Acc20583	5.0598	0.000254181	0.00225383	Q8S9L6.1 Cysteine-rich receptor-like protein kinase 29	Pkinase_Tyr
Acc00609	5.05854	3.00518e-12	1.26492e-10	Q9XI29.2 Uncharacterized protein At1g15400	-
Acc28523	5.05125	1.21938e-28	3.81051e-26	PF03398:Regulator of Vps4 activity in the MVB pathway	-
Acc16761	5.05043	4.28196e-16	2.93727e-14	O22150.1 Auxin-responsive protein SAUR36	Auxin_inducible
Acc33109	5.04967	1.74016e-28	5.22674e-26	Q8L518.1 Probable choline kinase 2	Choline_kinase
Acc10319	5.04736	2.78305e-35	2.60907e-32	Q3ZDQ4.1 Serine/threonine-protein kinase ATG1	Pkinase
Acc23402	5.04488	2.15255e-44	6.65933e-41	Q9LMA8.1 Protein TIFY 10A	Zim
Acc27691	5.03876	2.54736e-19	2.55869e-17	Q9SLD4.1 Zinc finger protein ZAT11	-
Acc12243	5.02485	0.00105488	0.00742201	PF02496:ABA/WDS induced protein	-
Acc16175	5.01743	2.12102e-39	2.98264e-36	glycine/proline-rich protein	-
Acc08655	5.00995	2.36933e-13	1.1382e-11	P48620.1 Omega-3 fatty acid desaturase, chloroplastic	-
Acc05543	4.99302	1.04194e-09	2.95459e-08	Q9LYV6.1 GEM-like protein 5	GRAM
Acc09801	4.99255	5.62839e-41	8.70627e-38	Q9LMA8.1 Protein TIFY 10A	Zim
Acc16608	4.98987	1.91756e-09	5.1811e-08	Q8LG58.2 Probable xyloglucan endotransglucosylase/hydrolase protein 16	-
Acc24946	4.98661	4.12087e-25	8.22498e-23	Q8LA14.2 Putative phytosulfokines 6	-
Acc29461	4.98474	6.5054e-44	1.54814e-40	Q9M9M4.1 Cellulose synthase-like protein D3	-
Acc08599	4.98368	1.4341e-11	5.40397e-10	PF11961:Domain of unknown function (DUF3475)|PF05003:Protein of unknown function (DUF668)	-
Acc16962	4.96584	2.47973e-25	5.08049e-23	Q84TG3.1 E3 ubiquitin-protein ligase PUB23	U-box
Acc07052	4.949	6.35909e-10	1.87007e-08	PF12695:Alpha/beta hydrolase family	-
Acc07134	4.94486	4.17987e-44	1.07761e-40	O48832.1 Protein EARLY-RESPONSIVE TO DEHYDRATION 7, chloroplastic	-
Acc28907	4.94316	1.62156e-16	1.15857e-14	O22150.1 Auxin-responsive protein SAUR36	Auxin_inducible
Acc09681	4.94201	1.41536e-31	6.84174e-29	Q42588.2 Serine acetyltransferase 1, chloroplastic	Hexapep
Acc16541	4.94196	4.61179e-12	1.88723e-10	Q8LBW3.2 LOB domain-containing protein 12	-
Acc16888	4.93939	1.24949e-32	7.43374e-30	Q8L817.1 Alpha carbonic anhydrase 7	-
Acc11078	4.93933	1.50765e-28	4.6642e-26	O04023.1 Protein SRC2 homolog	C2
Acc12540	4.93136	5.56695e-07	9.70827e-06	P42849.1 Umecyanin	Cu_bind_like
Acc26726	4.92953	3.10097e-25	6.27023e-23	CDP-diacylglycerol-glycerol-3-phosphate 3-phosphatidyltransferase	-
Acc16820	4.91354	4.63857e-27	1.17626e-24	Q8W486.1 Uncharacterized protein At1g04910	-
Acc24052	4.90275	1.92628e-12	8.28835e-11	PF04720:PDDEXK-like family of unknown function	-
Acc23693	4.90193	3.14094e-44	8.83375e-41	K4BV52.1 Allene oxide synthase 1, chloroplastic	p450
Acc13065	4.90108	1.94014e-29	6.82068e-27	Q9LYD3.1 Dehydration-responsive element-binding protein 3	AP2
Acc12738	4.89615	5.08841e-10	1.52244e-08	Q8L799.1 Inositol oxygenase 1	-
Acc12558	4.89233	5.67402e-09	1.41791e-07	PF12681:Glyoxalase-like domain	-
Acc06918	4.89176	8.42249e-05	0.000862907	C0HJG8.1 Basic secretory protease	-
Acc32106	4.89141	9.15666e-40	1.34895e-36	Q9ZQG9.2 Glucan endo-1,3-beta-glucosidase 14	Glyco_hydro_17
Acc28265	4.8844	2.24025e-28	6.6641e-26	O80436.1 Protein NRT1/ PTR FAMILY 5.5	-
Acc27173	4.87813	7.92387e-05	0.000817954	O50001.1 Major allergen Pru ar 1	-
Acc15851	4.87499	1.20266e-22	1.78879e-20	O80341.1 Ethylene-responsive transcription factor 5	AP2
Acc04505	4.86639	3.62578e-12	1.51174e-10	K4D9Y4.1 Acylsugar acyltransferase 3	-
Acc22141	4.86489	1.33324e-27	3.61811e-25	Q9SAH7.1 Probable WRKY transcription factor 40	WRKY
Acc30873	4.86409	1.36943e-06	2.19513e-05	PF14009:Domain of unknown function (DUF4228)	-
Acc06788	4.86238	0.00174004	0.0111499	O64988.1 Acetyl-CoA-benzylalcohol acetyltransferase	-
Acc03683	4.84637	6.13485e-11	2.10414e-09	Q9SLD4.1 Zinc finger protein ZAT11	-
Acc22439	4.84353	1.4465e-06	2.31269e-05	Q9SAH7.1 Probable WRKY transcription factor 40	WRKY
Acc25752	4.84094	1.26596e-36	1.50634e-33	F4I111.1 Calcium uniporter protein 6, mitochondrial	-
Acc30045	4.83986	0.00228619	0.0139668	Q9FMR3.1 NAC domain-containing protein 90	NAM
Acc25449	4.8343	0.00162612	0.0105821	Q9XHM5.1 Gibberellin 2-beta-dioxygenase 2	2OG-FeII_Oxy
Acc09280	4.79836	3.47277e-26	7.9583e-24	PF05633:Protein of unknown function (DUF793)	-
Acc11291	4.79127	6.91241e-28	1.96192e-25	O81760.1 Probable protein phosphatase 2C 63	PP2C
Acc11323	4.78188	0.000854446	0.0062315	Q9T072.2 Transcription factor bHLH25	HLH
Acc09392	4.77932	4.42181e-20	4.81681e-18	Q9LQL2.2 Protein NRT1/ PTR FAMILY 7.3	-
Acc27351	4.77399	0.00319775	0.0182593	Q9LUI1.1 Leucine-rich repeat extensin-like protein 6	-
Acc18150	4.77205	3.21469e-07	5.90224e-06	PF00010:Helix-loop-helix DNA-binding domain	HLH
Acc10537	4.77026	3.24064e-21	4.05893e-19	Myosin heavy chain-related protein	-
Acc19065	4.76955	2.86132e-22	3.98741e-20	PF04646:Protein of unknown function, DUF604	-
Acc11606	4.76935	1.03599e-05	0.00013621	Q70II3.2 Ethylene-responsive transcription factor ERF110	AP2
Acc25784	4.76902	5.86059e-17	4.4007e-15	Q6IEQ7.1 WRKY transcription factor WRKY24	WRKY
Acc03697	4.76761	0.00431634	0.0231469	Q9SRM0.1 RING-H2 finger protein ATL66	-
Acc16801	4.74937	9.35225e-08	1.89974e-06	Q9SDW0.1 Trihelix transcription factor GT-3a	-
Acc28498	4.73956	3.93125e-11	1.38837e-09	Q9CA36.1 VQ motif-containing protein 8, chloroplastic	-
Acc12940	4.73889	2.5981e-41	4.46541e-38	Q9LMA8.1 Protein TIFY 10A	Zim
Acc25889	4.73118	3.77775e-36	4.03008e-33	Q42410.1 Zinc finger protein ZAT12	-
Acc21168	4.72848	1.02574e-19	1.07936e-17	Q9LJM4.1 Receptor-like protein kinase HAIKU2	Pkinase
Acc28622	4.72807	1.64371e-14	9.34768e-13	PF10604:Polyketide cyclase / dehydrase and lipid transport	-
Acc17521	4.72237	1.11431e-06	1.81823e-05	Q9LIK7.1 Putative calcium-transporting ATPase 13, plasma membrane-type	Cation_ATPase_C
Acc33774	4.71333	0.00874235	0.0407626	Q9C9I2.1 Ethylene-responsive transcription factor ERF021	AP2
Acc28494	4.70357	0.00456447	0.0242345	A4D998.1 Transcription factor bHLH75	-
Acc30943	4.70344	0.0110516	0.0489435	PF05678:VQ motif	-
Acc24505	4.70339	4.99791e-10	1.49681e-08	Cysteine/Histidine-rich C1 domain family protein	-
Acc07538	4.69651	0.00689945	0.0338968	O81032.1 Probable L-gulonolactone oxidase 6	FAD_binding_4
Acc18997	4.69341	8.49069e-26	1.84983e-23	Q8LPS2.1 Protein ACCELERATED CELL DEATH 6	-
Acc17408	4.69025	0.00135697	0.0091242	PF04578:Protein of unknown function, DUF594	-
Acc19208	4.68792	4.8201e-05	0.000529356	Q7XKU5.2 2-oxoglutarate-dependent dioxygenase DAO	2OG-FeII_Oxy
Acc32081	4.68324	7.64805e-28	2.11257e-25	Q9LXM2.1 Probable CCR4-associated factor 1 homolog 9	CAF1
Acc05274	4.68025	1.84199e-32	1.05529e-29	P27450.2 Probable serine/threonine-protein kinase Cx32, chloroplastic	Pkinase_Tyr
Acc06953	4.67987	1.63151e-28	4.94844e-26	Q9SZ06.1 Ethylene-responsive transcription factor ERF109	AP2
Acc07791	4.67374	6.51591e-25	1.25207e-22	Q9FLE8.1 Uncharacterized protein At5g39865	-
Acc03555	4.66376	0.00518002	0.0268073	P17407.1 21 kDa protein	-
Acc28717	4.65587	0.00195752	0.0123014	Q9FKK2.1 Agamous-like MADS-box protein AGL62	SRF-TF	M alpha
Acc23905	4.65559	2.11548e-31	9.91616e-29	Q94AC1.1 Rhodanese-like domain-containing protein 6	-
Acc16591	4.64023	6.16184e-11	2.1064e-09	Cysteine proteinases superfamily protein	-
Acc21087	4.63997	7.53509e-05	0.000782735	C0HJG8.1 Basic secretory protease	-
Acc22338	4.63946	9.8028e-30	3.65385e-27	O24371.1 Linoleate 13S-lipoxygenase 3-1, chloroplastic	Lipoxygenase
Acc25258	4.63187	0.00301775	0.0174603	Q33DQ2.1 Inactive tetrahydrocannabinolic acid synthase	FAD_binding_4
Acc01375	4.62837	5.45965e-21	6.71021e-19	PF03168:Late embryogenesis abundant protein	-
Acc11630	4.62781	2.39226e-06	3.63922e-05	Q9FY79.1 Laccase-14	-
Acc09946	4.62696	6.16005e-07	1.06347e-05	Q9LW83.2 G-type lectin S-receptor-like serine/threonine-protein kinase CES101	Pkinase_Tyr
Acc02654	4.62566	1.80949e-10	5.78116e-09	PF03168:Late embryogenesis abundant protein	-
Acc25124	4.62514	5.54741e-32	2.81345e-29	Q9SGP6.1 Glutaredoxin-C9	-
Acc33609	4.62081	8.74177e-15	5.12205e-13	Q9SZ06.1 Ethylene-responsive transcription factor ERF109	AP2
Acc11787	4.61925	5.34827e-16	3.64448e-14	Q7XA40.2 Putative disease resistance protein RGA3	NB-ARC
Acc19512	4.61652	2.42525e-07	4.54176e-06	P27482.2 Calmodulin-like protein 3	-
Acc25619	4.6146	0.00188698	0.0119173	P93822.1 Ethylene-responsive transcription factor 14	AP2
Acc06032	4.60792	0.00643193	0.0320014	Q9P979.3 Feruloyl esterase A	Lipase_3
Acc19150	4.60527	9.69181e-20	1.02333e-17	Q8RWZ5.1 G-type lectin S-receptor-like serine/threonine-protein kinase SD2-5	Pkinase
Acc21373	4.6032	8.16477e-19	7.7721e-17	B-cell lymphoma 6 protein	-
Acc22908	4.60307	1.82196e-13	8.83479e-12	Q9LDE1.1 Transcription factor MYB108	Myb_DNA-binding
Acc32943	4.60209	4.86838e-10	1.45943e-08	PF14009:Domain of unknown function (DUF4228)	-
Acc11743	4.59681	1.76576e-25	3.66627e-23	O22533.1 Zinc finger protein ZAT6	-
Acc10145	4.58753	0.000100584	0.00100606	Q9M2G8.1 IQ domain-containing protein IQM6	-
Acc29071	4.58515	6.62684e-10	1.94327e-08	Q8LEE7.2 Ubiquinol oxidase 3, mitochondrial	AOX
Acc06457	4.58347	1.13334e-07	2.25915e-06	PF05678:VQ motif	-
Acc12541	4.58097	1.69379e-05	0.000209855	P42849.1 Umecyanin	Cu_bind_like
Acc31685	4.56688	7.16245e-18	6.08749e-16	Q93WC9.1 Adenylate isopentenyltransferase 3, chloroplastic	IPPT
Acc08152	4.5642	3.59601e-20	3.97321e-18	O80742.1 U-box domain-containing protein 19	U-box
Acc21746	4.55892	4.71128e-07	8.34782e-06	Q8RWZ5.1 G-type lectin S-receptor-like serine/threonine-protein kinase SD2-5	Pkinase
Acc30666	4.55741	1.08763e-24	2.02699e-22	Q9LHD2.1 Probable galacturonosyltransferase-like 10	Glyco_transf_8
Acc08819	4.54625	4.24138e-09	1.08802e-07	PF13855:Leucine rich repeat|PF08263:Leucine rich repeat N-terminal domain	LRRNT_2
Acc05300	4.54206	7.75031e-27	1.90295e-24	Q9FNH6.1 NDR1/HIN1-Like protein 3	-
Acc24078	4.53611	1.0511e-06	1.72235e-05	Q9LMP1.1 Wall-associated receptor kinase 2	Pkinase
Acc32819	4.52173	1.86335e-21	2.41199e-19	Q9ZUD9.1 Probable inactive poly [ADP-ribose] polymerase SRO2	-
Acc02730	4.5195	3.29396e-27	8.42193e-25	O64896.1 Trehalose-phosphate phosphatase A	-
Acc33632	4.51846	1.28565e-10	4.18676e-09	C0LGX3.1 LRR receptor-like serine/threonine-protein kinase HSL2	Pkinase_Tyr
Acc13739	4.51766	8.23396e-45	3.18417e-41	Q69VG1.1 Chitin-inducible gibberellin-responsive protein 1	GRAS
Acc20362	4.51553	5.89718e-10	1.74418e-08	A7QEU4.2 Peroxidase 5	-
Acc07601	4.51478	1.54648e-24	2.76552e-22	O04609.1 WRKY transcription factor 22	WRKY
Acc19514	4.50999	2.24451e-20	2.5623e-18	Q9LIK7.1 Putative calcium-transporting ATPase 13, plasma membrane-type	E1-E2_ATPase
Acc05263	4.50993	1.86248e-14	1.04954e-12	P36907.1 Endochitinase	-
Acc19708	4.49746	3.23786e-42	6.2606e-39	Q9FYN7.1 Probable protein phosphatase 2C 2	PP2C
Acc26728	4.49619	3.99472e-08	8.72773e-07	CDP-diacylglycerol-glycerol-3-phosphate 3-phosphatidyltransferase	-
Acc03558	4.49144	4.87803e-11	1.69564e-09	P17407.1 21 kDa protein	-
Acc25698	4.48627	2.34949e-05	0.000281729	Q9SZ46.1 Cytochrome P450 82C4	p450
Acc21816	4.48316	1.31009e-29	4.76826e-27	Q9LV37.2 Mitogen-activated protein kinase 9	Pkinase
Acc27160	4.47618	4.95464e-08	1.06594e-06	O50001.1 Major allergen Pru ar 1	-
Acc14160	4.45979	5.97188e-26	1.32915e-23	PF04601:Domain of unknown function (DUF569)	-
Acc08054	4.45831	3.70662e-07	6.71774e-06	C7G304.1 Galactinol synthase 2	Glyco_transf_8
Acc06935	4.45276	1.4425e-24	2.60974e-22	Q9AT54.1 Scopoletin glucosyltransferase	UDPGT
Acc23995	4.45047	0.00391912	0.0214329	Q8VWQ5.1 Probable WRKY transcription factor 50	WRKY
Acc33357	4.44869	2.37466e-31	1.09649e-28	PF13419:Haloacid dehalogenase-like hydrolase	-
Acc31555	4.44644	4.44274e-35	4.0425e-32	PF01764:Lipase (class 3)	Lipase_3
Acc11295	4.44095	4.40319e-10	1.33029e-08	O22533.1 Zinc finger protein ZAT6	-
Acc22773	4.44094	1.19464e-31	5.86642e-29	Q9LIK7.1 Putative calcium-transporting ATPase 13, plasma membrane-type	E1-E2_ATPase
Acc08632	4.42632	7.32863e-08	1.52472e-06	O80436.1 Protein NRT1/ PTR FAMILY 5.5	-
Acc14032	4.42246	8.14786e-26	1.78773e-23	Q8L7U7.1 ACD11 homolog protein	-
Acc08293	4.41209	3.12662e-11	1.11954e-09	Q93ZM9.1 Protein TIFY 9	Zim
Acc21098	4.41102	5.94273e-29	1.93527e-26	PF00168:C2 domain	C2
Acc14235	4.40975	0.00252914	0.0151372	Transducin/WD40 repeat-like superfamily protein	-
Acc04777	4.40769	2.30579e-23	3.69608e-21	Q96289.1 Zinc finger protein ZAT10	-
Acc32704	4.39887	1.65019e-14	9.35936e-13	Q93ZM9.1 Protein TIFY 9	Zim
Acc11662	4.39529	4.29979e-09	1.10118e-07	Q9ZPE7.1 Protein EXORDIUM	-
Acc02660	4.394	1.15333e-33	8.49537e-31	PF03168:Late embryogenesis abundant protein	-
Acc01436	4.3888	3.50901e-24	6.16808e-22	Q9FJ90.1 Ethylene-responsive transcription factor ERF025	AP2
Acc17117	4.37974	0.000606228	0.0046852	PF07649:C1-like domain	C1_3
Acc28224	4.3775	5.22806e-14	2.75538e-12	PF13962:Domain of unknown function|PF12796:Ankyrin repeats (3 copies)	-
Acc13598	4.37619	7.66957e-30	2.89358e-27	Q9FKH6.1 Cytochrome b561 and DOMON domain-containing protein At5g35735	Cytochrom_B561
Acc16444	4.37127	1.20359e-07	2.37774e-06	Q9XE58.2 Scarecrow-like protein 14	GRAS
Acc29367	4.36485	7.41383e-34	5.73404e-31	Q9FYN7.1 Probable protein phosphatase 2C 2	PP2C
Acc06113	4.36373	2.78799e-07	5.16789e-06	Q8RY17.1 Wall-associated receptor kinase-like 22	Pkinase
Acc23593	4.35566	8.9867e-35	7.72282e-32	Q0J0A4.3 Probable 1-acylglycerol-3-phosphate O-acyltransferase	Abhydrolase_1
Acc04524	4.35161	0.000537042	0.00423083	Q6DYE5.2 UPF0496 protein At1g20180	-
Acc05639	4.34107	2.67234e-30	1.08782e-27	Q8RWL6.1 Serine/threonine-protein kinase STY17	Pkinase_Tyr
Acc09971	4.33334	2.06222e-18	1.89878e-16	Q07488.2 Blue copper protein	Cu_bind_like
Acc15634	4.33194	9.40125e-13	4.18484e-11	PF03168:Late embryogenesis abundant protein	-
Acc28974	4.33152	2.42141e-14	1.34009e-12	Q850K7.2 Expansin-like B1	-
Acc09959	4.32934	1.67985e-06	2.64881e-05	Q9ZRF1.1 Probable mannitol dehydrogenase	ADH_N
Acc22928	4.32744	4.69916e-32	2.55049e-29	Q2HIV9.1 Transcription factor bHLH35	HLH
Acc06374	4.32402	1.41371e-29	5.02711e-27	Q9ZQ80.1 Nodulin-related protein 1	-
Acc06233	4.32274	3.51728e-21	4.38766e-19	O80742.1 U-box domain-containing protein 19	U-box
Acc17505	4.31929	7.0704e-09	1.74015e-07	protein expression protein	-
Acc27636	4.31661	4.47457e-12	1.83594e-10	hypothetical protein	-
Acc30686	4.3088	1.90341e-06	2.95316e-05	Q9FLD5.1 AAA-ATPase ASD, mitochondrial	AAA
Acc08492	4.30306	0.000197476	0.00180163	Q94KB9.1 MLO-like protein 3	-
Acc18967	4.30033	3.92902e-10	1.19286e-08	P35694.1 Xyloglucan endotransglucosylase/hydrolase 2	-
Acc13985	4.28346	8.39751e-05	0.000860815	Q9LS10.1 Probable S-adenosylmethionine-dependent methyltransferase At5g38100	-
Acc27161	4.28164	1.72928e-06	2.71292e-05	O50001.1 Major allergen Pru ar 1	-
Acc18993	4.2815	4.27803e-50	3.30873e-46	#N/A	-
Acc23272	4.28065	3.99228e-36	4.11697e-33	Q9LYD3.1 Dehydration-responsive element-binding protein 3	AP2
Acc28117	4.27517	2.89551e-22	4.01697e-20	O23553.3 Beta-amylase 3, chloroplastic	-
Acc33566	4.27225	0.000154637	0.00145721	Q9LDE1.1 Transcription factor MYB108	Myb_DNA-binding
Acc21622	4.2688	1.83837e-17	1.46205e-15	Q94ID7.1 Geranylgeranyl pyrophosphate synthase, chloroplastic	-
Acc32300	4.26234	1.51371e-13	7.44509e-12	Q9LX85.1 Zinc finger protein ZAT8	-
Acc14625	4.25766	1.33182e-17	1.08143e-15	Q8LDC8.2 Ethylene-responsive transcription factor 1B	AP2
Acc07539	4.2576	1.13859e-06	1.85197e-05	O81032.1 Probable L-gulonolactone oxidase 6	FAD_binding_4
Acc33262	4.2502	1.15833e-15	7.52844e-14	Q9XGY6.1 Long-chain-alcohol O-fatty-acyltransferase	-
Acc02838	4.24608	1.71025e-36	1.88964e-33	Alpha/beta hydrolase related protein	-
Acc26727	4.24339	9.59664e-24	1.61354e-21	CDP-diacylglycerol-glycerol-3-phosphate 3-phosphatidyltransferase	-
Acc22616	4.23615	3.39637e-22	4.66993e-20	O64851.1 IQ domain-containing protein IQM4	-
Acc01838	4.23571	8.49296e-10	2.44188e-08	Q6IEQ7.1 WRKY transcription factor WRKY24	WRKY
Acc31034	4.23291	0.000370685	0.00309859	Q9SE93.1 Polyneuridine-aldehyde esterase	-
Acc01909	4.23163	0.000179079	0.00165625	membrane-associated kinase regulator	-
Acc17409	4.22353	2.18987e-08	4.94871e-07	O64781.1 G-type lectin S-receptor-like serine/threonine-protein kinase At1g61390	Pkinase_Tyr
Acc11639	4.22261	1.12095e-24	2.07658e-22	hypothetical protein	-
Acc08959	4.21573	6.77999e-10	1.98067e-08	Q9M2U5.1 Endochitinase EP3	-
Acc11396	4.20769	2.69493e-21	3.38915e-19	PF13359:DDE superfamily endonuclease	-
Acc06864	4.20738	1.96908e-09	5.30179e-08	Q41359.1 Pathogenesis-related protein PR-1 type	SCP
Acc09633	4.20563	1.8121e-19	1.8687e-17	O65468.2 Cysteine-rich receptor-like protein kinase 8	Pkinase_Tyr
Acc13843	4.19266	5.58561e-07	9.73532e-06	basic helix-loop-helix (bHLH) DNA-binding superfamily protein	-
Acc22246	4.18698	2.05188e-17	1.62767e-15	Q9C827.1 Coatomer subunit beta'-2	WD40
Acc19455	4.18378	8.61254e-12	3.36422e-10	transmembrane protein	-
Acc31597	4.18312	1.97407e-20	2.27032e-18	PF13639:Ring finger domain	-
Acc24357	4.18217	4.56696e-31	2.04765e-28	P27450.2 Probable serine/threonine-protein kinase Cx32, chloroplastic	Pkinase_Tyr
Acc11663	4.17811	5.70904e-09	1.42321e-07	Q9FE06.1 Protein EXORDIUM-like 2	-
Acc23481	4.17671	0.00602167	0.0303457	P54797.1 Transport and Golgi organization 2 homolog	DUF833
Acc02108	4.17165	0.000254468	0.00225573	O23304.1 Serine/threonine-protein kinase BLUS1	Pkinase
Acc22899	4.1682	3.84065e-23	6.00091e-21	Q9FGZ4.1 Probable WRKY transcription factor 48	WRKY
Acc31300	4.16429	8.99382e-06	0.000119828	PF15699:NPR1 interacting	-
Acc01377	4.1579	1.07457e-25	2.29268e-23	Q6DST1.1 Late embryogenesis abundant protein At1g64065	-
Acc18319	4.14496	1.31807e-24	2.41285e-22	Q9S7P9.1 SNAP25 homologous protein SNAP33	-
Acc19466	4.1431	3.53568e-30	1.40235e-27	Uncharacterized conserved protein (UCP012943)	-
Acc02586	4.13909	5.01274e-17	3.80096e-15	Q9ZUZ3.1 Auxin-responsive protein SAUR32	Auxin_inducible
Acc00531	4.13692	5.51105e-25	1.0656e-22	O81108.1 Calcium-transporting ATPase 2, plasma membrane-type	E1-E2_ATPase
Acc28785	4.1356	3.86935e-24	6.76306e-22	Q9SUP6.1 Probable WRKY transcription factor 53	WRKY
Acc08653	4.12328	1.15156e-13	5.76468e-12	Q9SDW0.1 Trihelix transcription factor GT-3a	-
Acc27719	4.12198	1.58545e-07	3.05793e-06	Q0JHU5.1 Elicitor-responsive protein 1	C2
Acc05449	4.11813	1.29749e-06	2.08856e-05	P92997.2 Germin-like protein subfamily 1 member 13	-
Acc10533	4.1163	3.22287e-18	2.87337e-16	arabinogalactan protein 6	-
Acc24185	4.11122	9.65666e-05	0.000972457	ATP-dependent DNA helicase	-
Acc22979	4.11044	1.57967e-27	4.2496e-25	Q84TG3.1 E3 ubiquitin-protein ligase PUB23	U-box
Acc02712	4.10697	0.00822067	0.0388695	Q9LSC2.1 PTI1-like tyrosine-protein kinase At3g15890	Pkinase
Acc01374	4.0978	1.25285e-20	1.47374e-18	PF03168:Late embryogenesis abundant protein	-
Acc00676	4.09387	1.6667e-36	1.88964e-33	hypothetical protein	-
Acc19929	4.09171	5.95192e-18	5.10068e-16	PF07279:Protein of unknown function (DUF1442)	-
Acc33218	4.08916	1.01868e-07	2.04642e-06	I7C6E8.1 Beta-amyrin 28-oxidase	p450
Acc23405	4.08643	2.84206e-33	1.87074e-30	Q84QC2.1 Ethylene-responsive transcription factor ERF017	AP2
Acc32723	4.08269	9.42517e-10	2.68991e-08	Q9FYA2.1 Probable WRKY transcription factor 75	WRKY
Acc31197	4.08237	1.10509e-22	1.65962e-20	mediator of RNA polymerase II transcription subunit	-
Acc26378	4.07797	0.000113386	0.00111608	O81832.4 G-type lectin S-receptor-like serine/threonine-protein kinase At4g27290	Pkinase_Tyr
Acc33669	4.07681	1.16565e-27	3.19131e-25	Q941F1.2 Phospholipase A1-Igamma1, chloroplastic	Lipase_3
Acc00049	4.07655	8.68442e-24	1.48436e-21	Q9M015.1 Uncharacterized protein At5g01610	-
Acc06155	4.07112	0.000119407	0.00116569	Q9FYA2.1 Probable WRKY transcription factor 75	WRKY
Acc02334	4.0647	0.000401662	0.00332341	Q9FLJ2.1 NAC domain-containing protein 100	NAM
Acc04796	4.0634	5.62853e-14	2.94138e-12	Uncharacterized conserved protein UCP031279	-
Acc16406	4.05445	0.00312737	0.0179469	P22503.2 Endoglucanase	-
Acc11269	4.04955	8.11336e-08	1.66227e-06	I7C6E8.1 Beta-amyrin 28-oxidase	p450
Acc10215	4.04483	5.53769e-34	4.39281e-31	A0JND3.1 EGF domain-specific O-linked N-acetylglucosamine transferase	-
Acc06866	4.03717	5.64197e-07	9.81697e-06	Q41359.1 Pathogenesis-related protein PR-1 type	SCP
Acc07726	4.03423	9.03454e-24	1.53572e-21	splicing factor PWI domain-containing protein / RNA recognition motif (RRM)-containing protein	-
Acc17473	4.02739	1.65031e-27	4.40135e-25	Q9C519.1 WRKY transcription factor 6	WRKY
Acc06279	4.0272	3.19486e-27	8.23663e-25	B9S2H4.1 Glycosyltransferase family 92 protein RCOM_0530710	-
Acc22802	4.02336	9.58543e-26	2.07374e-23	PF13419:Haloacid dehalogenase-like hydrolase	-
Acc25264	4.02279	4.84788e-32	2.58584e-29	ethylene-responsive nuclear protein / ethylene-regulated nuclear protein (ERT2)	-
Acc17293	4.01771	1.28788e-15	8.28341e-14	O04681.1 Pathogenesis-related genes transcriptional activator PTI5	AP2
Acc26801	4.01023	1.37102e-26	3.2627e-24	PF05627:Cleavage site for pathogenic type III effector avirulence factor Avr	-
Acc11638	4.00564	8.66385e-21	1.03889e-18	hypothetical protein	-
Acc12414	4.00219	0.000126043	0.00122085	Q9C5T4.2 WRKY transcription factor 18	WRKY
Acc21163	3.99971	2.69195e-09	7.13631e-08	O64798.1 Inactive serine/threonine-protein kinase At1g67470	Pkinase
Acc31127	3.99635	7.49079e-09	1.83777e-07	P14133.1 L-ascorbate oxidase	-
Acc30025	3.9961	1.19064e-07	2.35667e-06	#N/A	-
Acc11593	3.99073	1.92649e-05	0.000235759	PF02496:ABA/WDS induced protein	-
Acc08336	3.99052	6.32686e-28	1.81235e-25	Q9SLP1.1 Cytochrome P450 78A9	p450
Acc15635	3.97413	0.00860933	0.0403139	PF03168:Late embryogenesis abundant protein	-
Acc23738	3.97392	4.00864e-06	5.787e-05	P17859.1 Alpha-amylase	-
Acc27709	3.97044	0.00950848	0.0435218	#N/A	-
Acc06762	3.96913	0.000330492	0.00281742	Q9ZQI7.2 Aminotransferase ALD1	Aminotran_1_2
Acc09019	3.96716	1.91962e-26	4.49904e-24	Q9SY59.1 NF-X1-type zinc finger protein NFXL1	-
Acc06893	3.96677	2.14485e-17	1.69706e-15	Q96289.1 Zinc finger protein ZAT10	-
Acc16522	3.9656	3.03788e-23	4.77071e-21	O80871.1 Probable protein phosphatase 2C 25	PP2C
Acc11770	3.95884	3.59768e-15	2.19963e-13	pre-mRNA-processing protein 40A	-
Acc30052	3.95734	5.28941e-33	3.33956e-30	Q9ZQG9.2 Glucan endo-1,3-beta-glucosidase 14	Glyco_hydro_17
Acc29448	3.95457	1.68914e-05	0.000209446	Q8L586.1 Uncharacterized membrane protein At4g09580	-
Acc15592	3.95292	1.65181e-14	9.35936e-13	Q9C7W2.1 Ethylene-responsive transcription factor ERF061	AP2
Acc23350	3.9517	4.90242e-19	4.8148e-17	PF13359:DDE superfamily endonuclease	-
Acc09698	3.95169	7.95729e-14	4.0825e-12	Q9SV07.1 Acyl-CoA--sterol O-acyltransferase 1	-
Acc02490	3.94408	2.43955e-13	1.16701e-11	Q8L3R2.2 Probable calcium-binding protein CML41	-
Acc21959	3.94137	1.05146e-22	1.58678e-20	Q84K47.1 ABC transporter A family member 2	ABC_tran
Acc03856	3.93999	7.20607e-14	3.728e-12	Q8RYK0.1 Probable calcium-binding protein CML31	-
Acc09609	3.93906	2.19061e-17	1.72885e-15	Q8GX77.1 F-box protein At1g61340	-
Acc08853	3.93647	1.95516e-23	3.16684e-21	PF13637:Ankyrin repeats (many copies)|PF12796:Ankyrin repeats (3 copies)	-
Acc21184	3.93386	2.71309e-10	8.43565e-09	Q9FE06.1 Protein EXORDIUM-like 2	-
Acc01538	3.92978	2.78489e-20	3.14438e-18	Q8LFR2.2 Dehydration-responsive element-binding protein 2C	AP2
Acc07174	3.91891	1.81063e-16	1.28771e-14	Q9ZVP8.2 NAC domain-containing protein 35	NAM
Acc30905	3.9186	1.14624e-09	3.22374e-08	Q9T072.2 Transcription factor bHLH25	HLH
Acc26093	3.91841	4.07953e-15	2.46983e-13	PF12734:Cysteine-rich TM module stress tolerance	-
Acc14253	3.91804	0.000221547	0.00199592	K4D9Y4.1 Acylsugar acyltransferase 3	-
Acc22935	3.91738	1.13348e-05	0.000147836	I7C6E8.1 Beta-amyrin 28-oxidase	p450
Acc27159	3.91737	0.000437157	0.00356654	O50001.1 Major allergen Pru ar 1	-
Acc02479	3.91703	1.22788e-18	1.15814e-16	Q9FKS8.1 Lysine histidine transporter 1	Aa_trans
Acc12244	3.91694	0.000886149	0.00642484	PF02496:ABA/WDS induced protein	-
Acc09335	3.90844	0.0109953	0.0487476	Q7XKV4.2 Beta-glucosidase 12	Glyco_hydro_1
Acc01851	3.90405	8.14662e-06	0.000109532	P22195.2 Cationic peroxidase 1	-
Acc19063	3.90158	0.00320934	0.0183124	Q9LRJ9.1 Cysteine-rich repeat secretory protein 38	-
Acc25621	3.89722	4.09009e-20	4.48706e-18	Q96303.1 Inorganic phosphate transporter 1-4	Sugar_tr
Acc30956	3.89166	6.24359e-35	5.5188e-32	Q9FJX5.1 BTB/POZ and TAZ domain-containing protein 4	zf-TAZ
Acc28472	3.89038	1.02821e-14	5.94575e-13	PF12695:Alpha/beta hydrolase family	-
Acc31816	3.88713	1.39125e-30	5.89603e-28	O80871.1 Probable protein phosphatase 2C 25	PP2C
Acc08390	3.88355	1.36934e-21	1.79505e-19	Q9SJ52.1 Protein YLS9	-
Acc13958	3.87753	4.04442e-08	8.81763e-07	Q38911.1 Xyloglucan endotransglucosylase/hydrolase protein 15	-
Acc10044	3.8773	1.84746e-25	3.81032e-23	serine/arginine repetitive matrix-like protein	-
Acc28514	3.87048	0.000235791	0.00211134	PF15699:NPR1 interacting	-
Acc27955	3.86926	2.07873e-27	5.49656e-25	Q9SU40.1 Monocopper oxidase-like protein SKU5	-
Acc14287	3.86693	3.35458e-20	3.74659e-18	chaperone protein dnaJ-like protein	-
Acc18051	3.86554	3.42268e-09	8.93566e-08	Q339N5.2 Cellulose synthase-like protein H1	-
Acc12543	3.86457	6.13301e-09	1.52399e-07	P42849.1 Umecyanin	Cu_bind_like
Acc06076	3.86357	5.60404e-07	9.75646e-06	P0C2G2.1 Putative F-box protein At1g30920	F-box
Acc15670	3.85424	8.36867e-23	1.26913e-20	Q9FN67.1 BTB/POZ domain-containing protein At5g41330	K_tetra
Acc29258	3.85288	7.38192e-08	1.53374e-06	Q9LDE1.1 Transcription factor MYB108	Myb_DNA-binding
Acc02755	3.85079	6.10333e-06	8.44449e-05	PF12796:Ankyrin repeats (3 copies)	-
Acc32516	3.84226	0.000614257	0.00473379	PF04819:Family of unknown function (DUF716)	-
Acc14911	3.83814	6.52841e-20	7.01283e-18	Q39023.2 Mitogen-activated protein kinase 3	Pkinase
Acc17599	3.83569	3.7035e-08	8.16063e-07	Q9C5V5.2 Glutamate receptor 2.8	ANF_receptor
Acc00678	3.83196	3.30632e-20	3.70607e-18	stress induced protein	-
Acc17160	3.83093	7.51109e-07	1.27262e-05	O82166.1 AT-hook motif nuclear-localized protein 21	-
Acc06839	3.82983	1.95598e-18	1.80634e-16	Q9S7V4.1 HVA22-like protein a	TB2_DP1_HVA22
Acc29251	3.8297	6.7421e-05	0.000711878	Q9C9T2.1 Protein SAR DEFICIENT 1	-
Acc05083	3.8288	1.07288e-05	0.000140465	Q9LPE8.1 Ethylene-responsive transcription factor ERF014	AP2
Acc08478	3.82656	2.72765e-13	1.29624e-11	Q9LFP7.1 Probable receptor-like protein kinase At5g15080	Pkinase
Acc05942	3.82326	3.27304e-09	8.58846e-08	hypothetical protein	-
Acc25479	3.82265	5.64251e-23	8.59913e-21	PF05553:Cotton fibre expressed protein	-
Acc21125	3.82031	6.4639e-20	6.96773e-18	Q9SZ06.1 Ethylene-responsive transcription factor ERF109	AP2
Acc06706	3.81702	1.12981e-19	1.18485e-17	PF05078:Protein of unknown function (DUF679)	-
Acc19846	3.81606	1.28298e-23	2.13396e-21	Q3EDL4.2 Probable serine/threonine-protein kinase At1g01540	Pkinase
Acc24356	3.81007	3.78175e-25	7.59714e-23	P27450.2 Probable serine/threonine-protein kinase Cx32, chloroplastic	Pkinase_Tyr
Acc13034	3.80387	0.00049213	0.00393615	Q9FG68.1 Transcription factor RAX1	Myb_DNA-binding
Acc11348	3.8035	7.91493e-16	5.26589e-14	P93111.1 Glutamyl-tRNA reductase 1, chloroplastic	-
Acc14855	3.79989	1.92767e-22	2.76095e-20	PF13419:Haloacid dehalogenase-like hydrolase	-
Acc32606	3.79804	8.79284e-20	9.34791e-18	P42849.1 Umecyanin	Cu_bind_like
Acc23097	3.79111	0.000625693	0.00480563	PF05678:VQ motif	-
Acc00038	3.78883	8.70624e-12	3.38921e-10	Q84KJ7.1 Ammonium transporter 2 member 1	Ammonium_transp
Acc10274	3.78676	1.55562e-22	2.25944e-20	O81108.1 Calcium-transporting ATPase 2, plasma membrane-type	E1-E2_ATPase
Acc20249	3.78603	3.33889e-17	2.58886e-15	O03982.1 Heavy metal-associated isoprenylated plant protein 39	HMA
Acc22506	3.78468	2.03143e-29	6.99828e-27	O48780.1 3-ketoacyl-CoA synthase 11	-
Acc17625	3.78376	9.48495e-08	1.92543e-06	Q8LGS1.2 Protein MARD1	-
Acc04011	3.77153	8.06405e-10	2.32721e-08	Q96471.1 S-adenosylmethionine decarboxylase proenzyme	SAM_decarbox
Acc06038	3.77089	2.35108e-09	6.25413e-08	P22335.1 Heat shock factor protein HSF24	HSF_DNA-bind
Acc19814	3.77072	2.88757e-12	1.21873e-10	#N/A	-
Acc28256	3.76182	4.6039e-25	9.13019e-23	Q5PPS7.1 Transmembrane protein 53-A	-
Acc03084	3.75973	2.87877e-18	2.58147e-16	Q09011.1 Calcium-binding protein CAST	-
Acc20976	3.75851	0.00317714	0.0181684	I7C6E8.1 Beta-amyrin 28-oxidase	p450
Acc24555	3.75651	1.56222e-13	7.64723e-12	Q9LZP8.1 bZIP transcription factor 53	bZIP_1
Acc07394	3.75584	4.80593e-30	1.85851e-27	PF01936:NYN domain|PF12872:OST-HTH/LOTUS domain	DUF88
Acc24837	3.75391	3.96875e-11	1.39842e-09	Q9FGH9.1 Exocyst complex component EXO70B1	Exo70
Acc30730	3.75172	1.62346e-07	3.12345e-06	Q93Z27.1 Probable calcium-binding protein CML45	-
Acc07453	3.75121	2.34065e-09	6.23711e-08	Homeodomain-like superfamily protein	-
Acc20056	3.73854	2.84046e-27	7.44707e-25	PF03168:Late embryogenesis abundant protein	-
Acc09780	3.73746	2.70775e-06	4.06057e-05	Q38910.1 Probable xyloglucan endotransglucosylase/hydrolase protein 23	-
Acc20484	3.73629	5.91036e-18	5.07914e-16	PF10358:N-terminal C2 in EEIG1 and EHBP1 proteins	-
Acc02883	3.7262	8.07981e-25	1.53353e-22	P52409.1 Glucan endo-1,3-beta-glucosidase	Glyco_hydro_17
Acc15416	3.71053	0.00604314	0.0304044	Q9S972.2 Receptor-like serine/threonine-protein kinase SD1-6	Pkinase_Tyr
Acc06903	3.70297	0.00868968	0.0405785	glutamate racemase	-
Acc06264	3.69886	1.31985e-19	1.37021e-17	O04529.1 Metalloendoproteinase 2-MMP	PG_binding_1
Acc18941	3.69884	1.84478e-13	8.93147e-12	Q9SGP6.1 Glutaredoxin-C9	-
Acc00266	3.69751	2.45074e-05	0.000292172	Q8GXC7.1 F-box/kelch-repeat protein At3g06240	F-box
Acc23713	3.69512	1.49124e-25	3.1384e-23	PF07816:Protein of unknown function (DUF1645)	-
Acc19698	3.69246	2.99197e-24	5.2893e-22	Q9SYJ2.1 Probable glycerol-3-phosphate acyltransferase 3	Acyltransferase
Acc09174	3.68431	1.2904e-34	1.07895e-31	Q43469.1 Delta(8)-fatty-acid desaturase	-
Acc20263	3.6813	4.02122e-26	9.08062e-24	PF03168:Late embryogenesis abundant protein	-
Acc23709	3.6809	1.30368e-24	2.40071e-22	Q9FDW1.1 Transcription factor MYB44	-
Acc27158	3.66864	0.00239627	0.0145018	O50001.1 Major allergen Pru ar 1	-
Acc21324	3.66861	7.09781e-28	1.99394e-25	transmembrane protein	-
Acc28983	3.6684	7.67152e-15	4.52064e-13	Q42583.2 Ribose-phosphate pyrophosphokinase 2, chloroplastic	-
Acc03950	3.66653	0.00762008	0.0366914	Seven transmembrane MLO family protein	-
Acc24332	3.66627	4.37245e-10	1.32229e-08	Q9FNH6.1 NDR1/HIN1-Like protein 3	-
Acc06259	3.66558	5.86223e-19	5.68526e-17	Q84XG9.1 IAA-amino acid hydrolase ILR1-like 1	Peptidase_M20
Acc13963	3.65949	1.24387e-22	1.83246e-20	Q9LNJ3.1 Aspartyl protease family protein 2	-
Acc12016	3.65883	0.010673	0.0476259	K4BV52.1 Allene oxide synthase 1, chloroplastic	p450
Acc02582	3.65636	2.31902e-29	7.79821e-27	Avr9/Cf-9 rapidly elicited protein	-
Acc17520	3.65524	9.46864e-34	7.14467e-31	Q9M0M5.2 Scarecrow-like protein 13	GRAS
Acc24536	3.65296	8.69118e-31	3.73443e-28	PF13499:EF-hand domain pair	-
Acc10747	3.6467	2.13016e-21	2.72318e-19	Q9FH57.1 GATA transcription factor 5	GATA
Acc25911	3.64173	4.97794e-25	9.6857e-23	Q39023.2 Mitogen-activated protein kinase 3	Pkinase
Acc21105	3.6412	0.00011988	0.00116921	Q9AT54.1 Scopoletin glucosyltransferase	UDPGT
Acc16207	3.63805	1.17738e-22	1.75965e-20	Q9LHJ8.1 Zinc finger A20 and AN1 domain-containing stress-associated protein 5	zf-AN1
Acc19445	3.63291	2.44247e-22	3.45035e-20	Q69VG1.1 Chitin-inducible gibberellin-responsive protein 1	GRAS
Acc12048	3.63137	2.35037e-11	8.60513e-10	Q9SND9.1 Uncharacterized acetyltransferase At3g50280	-
Acc09204	3.63133	1.85165e-20	2.14549e-18	Q9SUP6.1 Probable WRKY transcription factor 53	WRKY
Acc05358	3.62947	0.000614238	0.00473379	Q5PNY6.1 U-box domain-containing protein 21	U-box
Acc15724	3.62797	2.00252e-21	2.58133e-19	hypothetical protein	-
Acc16302	3.62777	3.69904e-08	8.15661e-07	Q93ZM9.1 Protein TIFY 9	Zim
Acc09894	3.62769	1.41326e-05	0.000179482	Q9SVV2.1 Probable xyloglucan endotransglucosylase/hydrolase protein 26	-
Acc23389	3.62601	3.05267e-14	1.66269e-12	Q9SYG9.1 Cation/calcium exchanger 4	Na_Ca_ex
Acc28696	3.62477	1.40274e-29	5.02711e-27	PLAC8 family protein	-
Acc22996	3.62139	9.68636e-16	6.38949e-14	Q38870.1 Calcium-dependent protein kinase 2	Pkinase
Acc31128	3.6204	6.98298e-08	1.45968e-06	P14133.1 L-ascorbate oxidase	-
Acc01929	3.61753	5.30115e-10	1.57694e-08	Q9SCZ4.1 Receptor-like protein kinase FERONIA	Pkinase_Tyr
Acc23780	3.61244	0.0022943	0.0140081	P17801.2 Putative receptor protein kinase ZmPK1	Pkinase
Acc30087	3.60863	7.83554e-14	4.02671e-12	Q9SGD6.1 Arogenate dehydratase/prephenate dehydratase 6, chloroplastic	-
Acc07820	3.60314	1.81176e-18	1.6832e-16	O04023.1 Protein SRC2 homolog	C2
Acc00071	3.60052	8.49025e-07	1.42057e-05	P22195.2 Cationic peroxidase 1	-
Acc27163	3.59721	3.35893e-05	0.000385982	O50001.1 Major allergen Pru ar 1	-
Acc17267	3.59656	4.10134e-18	3.60464e-16	Q43191.1 Probable linoleate 9S-lipoxygenase 5	Lipoxygenase
Acc13727	3.59422	0.000436426	0.00356326	Q9T048.1 Disease resistance protein At4g27190	NB-ARC
Acc29365	3.58965	0.000652552	0.00497338	PF15699:NPR1 interacting	-
Acc26725	3.57937	4.3706e-13	2.0121e-11	CDP-diacylglycerol-glycerol-3-phosphate 3-phosphatidyltransferase	-
Acc29430	3.57664	2.34841e-16	1.6512e-14	hypothetical protein	-
Acc19395	3.57068	6.54622e-11	2.23286e-09	Q9FZ36.1 Mitogen-activated protein kinase kinase kinase 2	Pkinase
Acc08723	3.56747	0.00026766	0.00235445	P22195.2 Cationic peroxidase 1	-
Acc29413	3.56712	3.99306e-05	0.000448071	H2DH18.1 Cytochrome P450 CYP736A12 [Panax ginseng]	p450
Acc23132	3.56571	2.0526e-29	6.99828e-27	Q9FYE4.1 Probable calcium-binding protein CML50	-
Acc29999	3.55436	1.08837e-09	3.08059e-08	Q7XBH4.2 Myb-related protein Myb4	Myb_DNA-binding
Acc07001	3.55405	9.22353e-21	1.10173e-18	O80462.2 Extra-large guanine nucleotide-binding protein 1	G-alpha
Acc32406	3.55337	4.64322e-08	1.00242e-06	PF14009:Domain of unknown function (DUF4228)	-
Acc28628	3.54888	6.70901e-09	1.65648e-07	C0LGX3.1 LRR receptor-like serine/threonine-protein kinase HSL2	Pkinase_Tyr
Acc15255	3.54842	5.46586e-21	6.71021e-19	Q93WF6.1 Protein SENESCENCE-ASSOCIATED GENE 21, mitochondrial	-
Acc13351	3.54743	1.06375e-12	4.69463e-11	Q9ZSD4.1 Syntaxin-121	SNARE
Acc18962	3.53774	0.000471432	0.0037981	Q9LVY1.1 Tyrosine aminotransferase	Aminotran_1_2
Acc19750	3.53583	1.14459e-32	6.94317e-30	F4IJ77.1 AAA-ATPase At2g46620	AAA
Acc20977	3.53335	5.24418e-13	2.39644e-11	I7C6E8.1 Beta-amyrin 28-oxidase	p450
Acc25631	3.53328	8.13207e-26	1.78773e-23	Q3EDJ0.1 ABC transporter I family member 19	ABC_tran
Acc13860	3.53005	1.33551e-11	5.06332e-10	PF12734:Cysteine-rich TM module stress tolerance	-
Acc04398	3.52747	7.62544e-25	1.45622e-22	Q9FY93.1 NAC domain-containing protein 83	NAM
Acc19916	3.52452	1.70829e-18	1.59665e-16	O22150.1 Auxin-responsive protein SAUR36	Auxin_inducible
Acc32350	3.52108	1.36733e-15	8.75798e-14	PF03168:Late embryogenesis abundant protein	-
Acc27165	3.51196	3.32305e-07	6.07956e-06	O50001.1 Major allergen Pru ar 1	-
Acc31075	3.50803	1.74417e-20	2.02855e-18	P53860.1 Phosphatidylinositol transfer protein PDR16	CRAL_TRIO_N
Acc06085	3.50341	7.52458e-21	9.12894e-19	Q91YT2.1 E3 ubiquitin-protein ligase RNF185	-
Acc28311	3.5032	3.90331e-18	3.46008e-16	Q5FWL4.1 Extended synaptotagmin-2-A	C2
Acc08779	3.49953	5.09314e-18	4.41363e-16	A2XS65.2 Cysteine proteinase inhibitor 10	-
Acc03855	3.49422	8.91262e-17	6.58066e-15	Q8RYK0.1 Probable calcium-binding protein CML31	-
Acc05159	3.4935	1.19889e-23	2.00487e-21	O22938.1 Leucine-rich repeat receptor-like tyrosine-protein kinase PXC3	Pkinase
Acc29493	3.49289	0.00156534	0.0102616	Q949P1.1 Abscisic acid 8'-hydroxylase 1	p450
Acc26088	3.49246	2.74517e-25	5.58731e-23	P0CH33.1 Polyubiquitin 11	ubiquitin
Acc03466	3.49191	0.00112618	0.00783819	Q04980.2 Low-temperature-induced 65 kDa protein	-
Acc29758	3.48593	0.00335803	0.0189403	PF00445:Ribonuclease T2 family	Ribonuclease_T2
Acc24273	3.48434	2.22295e-19	2.26222e-17	F4I114.1 Probable serine/threonine-protein kinase At1g09600	Pkinase
Acc32456	3.47942	0.00304973	0.0175953	#N/A	-
Acc03594	3.47691	2.03654e-10	6.44878e-09	Q9FLS0.1 F-box protein At5g07610	F-box
Acc30649	3.47606	8.28589e-09	2.01209e-07	Q9SGH6.1 Alpha-dioxygenase 1	An_peroxidase
Acc06840	3.47414	1.07107e-20	1.26472e-18	Q9S784.1 HVA22-like protein c	TB2_DP1_HVA22
Acc17118	3.47279	6.99531e-12	2.78167e-10	PF03107:C1 domain|PF07649:C1-like domain	C1_3
Acc30726	3.46454	9.17433e-25	1.72016e-22	O22197.1 Probable E3 ubiquitin-protein ligase RHC1A	-
Acc07108	3.4634	7.67001e-07	1.29807e-05	Q93X17.1 Snakin-2	-
Acc13639	3.46315	1.5347e-11	5.762e-10	Q9C519.1 WRKY transcription factor 6	WRKY
Acc14979	3.45069	1.88641e-15	1.18859e-13	Q9C519.1 WRKY transcription factor 6	WRKY
Acc10165	3.45005	0.000259292	0.00229257	Cysteine/Histidine-rich C1 domain family protein	-
Acc01379	3.44546	1.16688e-13	5.83196e-12	PF03168:Late embryogenesis abundant protein	-
Acc10370	3.4424	2.84166e-17	2.23128e-15	O65238.2 G-type lectin S-receptor-like serine/threonine-protein kinase At5g35370	Pkinase
Acc31322	3.43976	0.00737497	0.0357561	PF07797:Protein of unknown function (DUF1639)	-
Acc09924	3.43401	1.19653e-17	9.845e-16	PF08137:DVL family	-
Acc00494	3.43398	2.39844e-22	3.4037e-20	Q9LVH4.1 Protein C2-DOMAIN ABA-RELATED 4	C2
Acc15730	3.42837	1.25815e-06	2.03043e-05	Q8LGM7.1 Molybdenum cofactor sulfurase	-
Acc32913	3.4249	6.45736e-19	6.22341e-17	A4ZGQ8.1 Homocysteine S-methyltransferase 1	-
Acc12370	3.42404	2.43408e-15	1.51515e-13	PF13359:DDE superfamily endonuclease	-
Acc02956	3.42256	1.0263e-10	3.39944e-09	PF06521:PAR1 protein	-
Acc18281	3.41556	3.38358e-09	8.84104e-08	Q93Z27.1 Probable calcium-binding protein CML45	-
Acc06906	3.41504	2.66826e-32	1.50087e-29	O81760.1 Probable protein phosphatase 2C 63	PP2C
Acc00042	3.40507	2.48213e-08	5.56851e-07	Q5NE24.1 Nodulation-signaling pathway 2 protein	GRAS
Acc02677	3.40159	6.25504e-12	2.51314e-10	PF00168:C2 domain	C2
Acc30862	3.40132	3.6949e-14	1.98798e-12	O33341.1 Putative glutamine amidotransferase Rv2859c	-
Acc12279	3.38766	1.21618e-15	7.85206e-14	polyadenylate-binding protein 1-B-binding protein	-
Acc23234	3.38748	5.87476e-16	3.96828e-14	Q9LV52.1 Heat stress transcription factor C-1	HSF_DNA-bind
Acc00174	3.38738	7.58106e-12	2.98771e-10	O48837.2 Receptor like protein kinase S.2	Pkinase
Acc21054	3.38214	2.36263e-14	1.31462e-12	Q96289.1 Zinc finger protein ZAT10	-
Acc32727	3.37971	0.00178189	0.0113749	Q9M2U5.1 Endochitinase EP3	-
Acc19050	3.37436	3.17822e-16	2.19474e-14	transmembrane protein	-
Acc33444	3.37333	7.00903e-22	9.51046e-20	C0LGH2.2 Probable LRR receptor-like serine/threonine-protein kinase At1g56130	Pkinase
Acc22393	3.36794	5.11617e-21	6.35659e-19	Q9SV15.2 Probable WRKY transcription factor 11	WRKY
Acc23441	3.36526	8.60509e-21	1.03586e-18	PF14009:Domain of unknown function (DUF4228)	-
Acc22342	3.36212	4.33441e-23	6.70468e-21	PF07911:Protein of unknown function (DUF1677)	-
Acc05905	3.36195	4.82546e-11	1.68304e-09	transmembrane protein	-
Acc16578	3.36075	0.000294328	0.00255346	Q01591.1 Osmotin-like protein TPM-1	Thaumatin
Acc01050	3.35796	1.32533e-17	1.079e-15	basic helix-loop-helix (bHLH) DNA-binding superfamily protein	-
Acc17730	3.35331	1.85561e-13	8.96984e-12	Q9LI74.1 Protein CHUP1, chloroplastic	-
Acc02962	3.35049	1.47087e-09	4.05204e-08	Q8W486.1 Uncharacterized protein At1g04910	-
Acc02655	3.34927	2.66788e-23	4.23263e-21	PF03168:Late embryogenesis abundant protein	-
Acc10785	3.34907	0.00020637	0.00187558	Q9FIG6.1 Dirigent protein 1	-
Acc05020	3.34902	1.58748e-20	1.8603e-18	polyadenylate-binding protein 1-B-binding protein	-
Acc19674	3.34799	1.80109e-18	1.67832e-16	PF01764:Lipase (class 3)	Lipase_3
Acc09101	3.34443	9.03601e-07	1.50456e-05	PF00168:C2 domain	C2
Acc24075	3.34072	0.000367062	0.00307495	Q9LMP1.1 Wall-associated receptor kinase 2	Pkinase_Tyr
Acc20000	3.33753	2.6942e-10	8.38537e-09	Q9SH27.1 Protein LURP-one-related 4	-
Acc01818	3.33332	2.84152e-06	4.23653e-05	Q9SR87.1 Probable L-type lectin-domain containing receptor kinase VI.1	Pkinase
Acc14303	3.33306	0.00768923	0.0369324	Q9FYA2.1 Probable WRKY transcription factor 75	WRKY
Acc07007	3.32462	3.44107e-07	6.28432e-06	PF14009:Domain of unknown function (DUF4228)	-
Acc13219	3.32218	4.13882e-24	7.19341e-22	Cysteine/Histidine-rich C1 domain family protein	-
Acc25260	3.31972	0.00121398	0.00832932	Q8GTB6.1 Tetrahydrocannabinolic acid synthase	FAD_binding_4
Acc30498	3.31761	2.07224e-23	3.339e-21	Q9LYV6.1 GEM-like protein 5	GRAM
Acc14580	3.31626	1.11417e-09	3.13876e-08	Q58FX0.1 BON1-associated protein 2	C2
Acc01575	3.31472	2.529e-18	2.29442e-16	Alpha/beta hydrolase related protein	-
Acc32068	3.31472	3.24851e-26	7.49994e-24	Q9SJE8.2 Aluminum-activated malate transporter 2	-
Acc18742	3.31198	1.23e-06	1.99019e-05	Q9M9A5.1 Protein PLANT CADMIUM RESISTANCE 6	-
Acc28222	3.31164	0.00174196	0.011159	PF13962:Domain of unknown function|PF12796:Ankyrin repeats (3 copies)	-
Acc09328	3.30746	1.18592e-16	8.5522e-15	Q8W486.1 Uncharacterized protein At1g04910	-
Acc04139	3.30563	0.00356369	0.0198935	O04529.1 Metalloendoproteinase 2-MMP	PG_binding_1
Acc19181	3.30393	2.17502e-09	5.82278e-08	Heavy metal transport/detoxification superfamily protein	-
Acc02109	3.30372	4.77677e-27	1.20145e-24	Q8GYY1.2 Heat stress transcription factor A-3	HSF_DNA-bind
Acc17357	3.30258	0.00850382	0.0399336	Q9LD44.1 NAC transcription factor 56	NAM
Acc13086	3.30045	4.20967e-20	4.60192e-18	O22025.2 Protein CfxQ homolog	AAA
Acc06865	3.2999	8.29086e-15	4.86707e-13	Q04108.1 Pathogenesis-related leaf protein 4	SCP
Acc29813	3.2997	3.38075e-20	3.76224e-18	C0SVV6.1 Calmodulin-binding protein 60 A	-
Acc16802	3.29966	3.70664e-06	5.39635e-05	PF14383:DUF761-associated sequence motif	-
Acc16407	3.29772	2.02489e-07	3.85264e-06	O04609.1 WRKY transcription factor 22	WRKY
Acc22130	3.29504	9.97916e-09	2.39322e-07	Q94AN4.1 AP2-like ethylene-responsive transcription factor At1g16060	AP2
Acc08524	3.29129	6.12137e-09	1.52232e-07	Q9LZF1.1 Heavy metal-associated isoprenylated plant protein 6	HMA
Acc07097	3.29107	9.31328e-24	1.57445e-21	O23141.1 Arginine decarboxylase 2	-
Acc06335	3.28782	0.00301391	0.0174413	Q9CA57.1 Glutathione S-transferase U10	-
Acc04996	3.28717	9.32091e-20	9.87538e-18	Q9LXE3.1 U-box domain-containing protein 28	U-box
Acc30422	3.2845	2.90591e-06	4.32628e-05	Q9LXV0.1 UDP-glycosyltransferase 92A1	UDPGT
Acc30034	3.28232	2.4202e-15	1.50955e-13	Q94F58.1 NAC domain-containing protein 89	NAM
Acc03021	3.27547	4.98684e-23	7.67551e-21	methyltransferase	-
Acc03980	3.27202	2.20631e-08	4.98223e-07	mediator of RNA polymerase II transcription subunit	-
Acc05499	3.27092	0.000935144	0.00671866	Q8VWQ5.1 Probable WRKY transcription factor 50	WRKY
Acc27894	3.26916	0.000655285	0.00498833	PDI-like 5-3	-
Acc30541	3.26894	5.50268e-19	5.35335e-17	Q8RYJ8.1 Putative calcium-binding protein CML19	-
Acc12853	3.26813	7.40154e-19	7.06733e-17	Q43111.1 Pectinesterase 3	-
Acc22216	3.26761	4.64633e-10	1.39557e-08	PF12681:Glyoxalase-like domain	-
Acc27164	3.26191	8.23112e-05	0.000846001	O50001.1 Major allergen Pru ar 1	-
Acc04164	3.26149	1.94718e-05	0.000238009	Q7XBH4.2 Myb-related protein Myb4	Myb_DNA-binding
Acc32029	3.26031	3.08223e-16	2.13801e-14	F4KFT7.1 Probable aminopyrimidine aminohydrolase, mitochondrial	-
Acc33623	3.25982	4.51203e-15	2.72634e-13	Q8LFY8.2 RING-H2 finger protein ATL54	-
Acc05911	3.259	3.87121e-05	0.000435504	Q9LVH4.1 Protein C2-DOMAIN ABA-RELATED 4	C2
Acc10135	3.25798	4.1732e-12	1.72372e-10	Methyltransferase-related protein	-
Acc07964	3.25638	1.49631e-13	7.38299e-12	arabinogalactan protein 5	-
Acc05127	3.2538	7.05656e-22	9.53314e-20	PF13855:Leucine rich repeat|PF08263:Leucine rich repeat N-terminal domain	LRRNT_2
Acc17432	3.25286	0.00163863	0.0106514	Q9M0X5.1 Cysteine-rich receptor-like protein kinase 25	Pkinase_Tyr
Acc15585	3.25166	3.71403e-06	5.40457e-05	P0CH02.1 Putative RING-H2 finger protein ATL21B	-
Acc11576	3.25068	0.000848623	0.0061934	#N/A	-
Acc21720	3.24634	2.70167e-22	3.78197e-20	Q9SK27.2 Early nodulin-like protein 1	Cu_bind_like
Acc19981	3.24352	1.09392e-28	3.48893e-26	Q0WQX7.1 RHOMBOID-like protein 1	Rhomboid
Acc27171	3.24277	0.00332159	0.0187724	O50001.1 Major allergen Pru ar 1	-
Acc07208	3.24115	2.15293e-19	2.19819e-17	P27450.2 Probable serine/threonine-protein kinase Cx32, chloroplastic	Pkinase_Tyr
Acc31852	3.24079	1.47737e-22	2.15591e-20	Q6IEQ7.1 WRKY transcription factor WRKY24	WRKY
Acc10167	3.23541	1.29839e-06	2.08883e-05	PF03107:C1 domain	-
Acc02752	3.23502	2.14625e-18	1.97028e-16	O04937.1 Glutamate dehydrogenase A	-
Acc24199	3.23409	0.000169501	0.001579	PF00036:EF hand	efhand
Acc19047	3.22851	6.77981e-12	2.70641e-10	Q9LSQ6.1 Calcium-binding protein PBP1	-
Acc27375	3.22751	7.97958e-21	9.64314e-19	Q9FG87.1 3-ketoacyl-CoA synthase 20	-
Acc06083	3.22358	4.7542e-25	9.3682e-23	O64825.1 LysM domain receptor-like kinase 4	Pkinase
Acc30417	3.22134	2.23174e-18	2.04271e-16	hypothetical protein	-
Acc19215	3.22049	1.29814e-11	4.94587e-10	Q93XX4.2 C2 domain-containing protein At1g53590	C2
Acc04506	3.21866	1.17773e-15	7.63846e-14	Q00624.1 L-ascorbate oxidase homolog	-
Acc19793	3.21287	4.09687e-18	3.60464e-16	Q9SUP6.1 Probable WRKY transcription factor 53	WRKY
Acc08615	3.21006	2.36344e-18	2.15686e-16	Q9SH93.1 Phosphatidylinositol:ceramide inositolphosphotransferase 2	-
Acc16721	3.20564	1.1123e-15	7.24447e-14	Q9LW50.1 Ethylene-responsive transcription factor 2	AP2
Acc10391	3.1975	5.42472e-07	9.47091e-06	PF14009:Domain of unknown function (DUF4228)	-
Acc09173	3.19682	6.74493e-10	1.97415e-08	Q43469.1 Delta(8)-fatty-acid desaturase	-
Acc22312	3.19432	5.76252e-17	4.33759e-15	Q9LNQ4.2 Probable phospholipid-transporting ATPase 4	-
Acc04980	3.19185	8.44679e-48	5.22637e-44	PF05633:Protein of unknown function (DUF793)	-
Acc04136	3.19147	1.9802e-08	4.51116e-07	O04529.1 Metalloendoproteinase 2-MMP	PG_binding_1
Acc17388	3.19038	5.99598e-18	5.12425e-16	Q8GX77.1 F-box protein At1g61340	-
Acc32244	3.18648	5.19183e-10	1.55038e-08	Q9LQR0.1 LOB domain-containing protein 1	-
Acc26596	3.18495	1.88046e-10	5.99132e-09	Q9C9T2.1 Protein SAR DEFICIENT 1	-
Acc31561	3.18243	1.22672e-12	5.3755e-11	PF05553:Cotton fibre expressed protein	-
Acc28738	3.18219	0.000276559	0.00241897	Q9ZSA7.1 Protein DMR6-LIKE OXYGENASE 2	2OG-FeII_Oxy
Acc33613	3.17922	0.000216851	0.00196047	Q8GYA4.3 Cysteine-rich receptor-like protein kinase 10	Pkinase_Tyr
Acc15052	3.17873	0.000802402	0.00591186	Q9SLC3.1 E3 ubiquitin-protein ligase ATL41	-
Acc09553	3.17677	6.10082e-05	0.000650607	Q9S9U1.1 L-type lectin-domain containing receptor kinase VII.1	Pkinase
Acc20153	3.1757	2.14907e-21	2.73604e-19	Q9ZV48.1 Probable alpha,alpha-trehalose-phosphate synthase [UDP-forming] 11	-
Acc04459	3.17461	6.50923e-10	1.91059e-08	Q9S735.1 Probable inorganic phosphate transporter 1-9	Sugar_tr
Acc09954	3.17378	7.45289e-08	1.54538e-06	Q9XI29.2 Uncharacterized protein At1g15400	-
Acc10382	3.17263	1.85209e-05	0.000227374	Q9FGG3.1 WAT1-related protein At5g64700	DUF6
Acc15850	3.17019	7.69759e-05	0.000796989	O80341.1 Ethylene-responsive transcription factor 5	AP2
Acc25017	3.16749	0.000664718	0.00504771	Q5XEZ5.1 Calcium permeable stress-gated cation channel 1	-
Acc32906	3.16512	5.83959e-16	3.95316e-14	Q8L7U7.1 ACD11 homolog protein	-
Acc05894	3.16322	2.51193e-12	1.066e-10	PF14009:Domain of unknown function (DUF4228)	-
Acc16959	3.16281	1.72617e-14	9.745e-13	Q9SJ52.1 Protein YLS9	-
Acc26438	3.16033	1.17879e-17	9.72484e-16	PF13499:EF-hand domain pair|PF01699:Sodium/calcium exchanger protein	Na_Ca_ex
Acc13543	3.15682	7.82955e-05	0.000809298	P49332.1 Probable glutathione S-transferase parC	GST_N
Acc19815	3.15656	3.54486e-09	9.23125e-08	PF00319:SRF-type transcription factor (DNA-binding and dimerisation domain)	SRF-TF
Acc28819	3.15572	2.81716e-10	8.74168e-09	O04609.1 WRKY transcription factor 22	WRKY
Acc03139	3.15504	1.26776e-09	3.53977e-08	hypothetical protein	-
Acc23840	3.15435	1.92927e-20	2.22708e-18	Q9ZQB9.1 Probable xyloglucan glycosyltransferase 12	-
Acc00842	3.15405	2.95915e-16	2.05724e-14	Q6NLQ6.1 Calcium-dependent protein kinase 32	Pkinase
Acc08431	3.15365	1.05206e-07	2.10664e-06	hypothetical protein	-
Acc27174	3.15359	5.4538e-05	0.000589533	O50001.1 Major allergen Pru ar 1	-
Acc20027	3.15346	6.8413e-11	2.32326e-09	Q9SRE5.1 Uncharacterized protein At1g76660	-
Acc17105	3.15229	3.98312e-20	4.38526e-18	Q8W486.1 Uncharacterized protein At1g04910	-
Acc20783	3.14875	0.00156298	0.010251	Q8GTB6.1 Tetrahydrocannabinolic acid synthase	FAD_binding_4
Acc19658	3.14694	5.53446e-14	2.90229e-12	PF13639:Ring finger domain	-
Acc10089	3.14497	0.00150419	0.00993276	Q9ZUI0.1 Putative leucine-rich repeat receptor-like serine/threonine-protein kinase At2g24130	Pkinase
Acc19768	3.14473	2.99615e-27	7.78924e-25	Q9LNJ5.1 Transcription factor bHLH13	HLH
Acc03702	3.14208	4.7038e-18	4.0992e-16	P48620.1 Omega-3 fatty acid desaturase, chloroplastic	-
Acc14940	3.13981	0.000637254	0.00487626	PF13499:EF-hand domain pair	-
Acc21958	3.13958	2.78721e-08	6.22134e-07	Q9STT5.2 ABC transporter A family member 7	-
Acc16553	3.13887	4.96078e-25	9.6857e-23	Q6IEQ7.1 WRKY transcription factor WRKY24	WRKY
Acc01571	3.13666	3.09244e-14	1.68139e-12	Q9LY50.1 Putative serine/threonine-protein kinase-like protein CCR3	Pkinase
Acc18963	3.12842	5.53496e-14	2.90229e-12	Q40477.1 Ethylene-responsive transcription factor 4	AP2
Acc24043	3.12052	8.91276e-16	5.91704e-14	Q9LXE3.1 U-box domain-containing protein 28	U-box
Acc07105	3.11672	1.23913e-13	6.17308e-12	Calcium-binding EF-hand family protein	-
Acc14802	3.1134	0.000193808	0.00177341	Q6IEQ7.1 WRKY transcription factor WRKY24	WRKY
Acc14727	3.10873	0.000221305	0.00199491	Terpenoid synthases superfamily protein	-
Acc04173	3.1087	2.93819e-12	1.2384e-10	Q9LSW9.1 RING-H2 finger protein ATL16	-
Acc01481	3.10868	1.2941e-12	5.65475e-11	Q40479.1 Ethylene-responsive transcription factor 2	AP2
Acc00022	3.10851	1.5734e-06	2.4975e-05	Q8LG58.2 Probable xyloglucan endotransglucosylase/hydrolase protein 16	-
Acc24477	3.10395	1.09969e-11	4.23676e-10	ammonium transporter 2	-
Acc12539	3.092	7.63301e-08	1.57849e-06	Q41001.1 Blue copper protein	Cu_bind_like
Acc04482	3.09106	3.23727e-06	4.78507e-05	B9SLR1.1 Glycosyltransferase family 92 protein RCOM_0530710	-
Acc28630	3.09082	2.65173e-12	1.12072e-10	C0LGX3.1 LRR receptor-like serine/threonine-protein kinase HSL2	Pkinase
Acc05786	3.08949	4.03577e-30	1.58044e-27	Q2QS13.1 UDP-glucose 6-dehydrogenase 5	-
Acc04413	3.08943	4.52607e-12	1.85461e-10	transmembrane protein	-
Acc11577	3.08023	0.000618877	0.00476274	#N/A	-
Acc08683	3.07972	0.000164652	0.00153939	Q6DYE5.2 UPF0496 protein At1g20180	-
Acc00431	3.0796	1.30376e-09	3.63374e-08	O22161.1 Protein ARABIDILLO 1	RVT_2
Acc07019	3.07909	9.22947e-17	6.78223e-15	Q9SYZ7.1 UPF0496 protein At4g34320	-
Acc17466	3.07648	3.35984e-22	4.64033e-20	Q3UX43.2 Ankyrin repeat domain-containing protein 13C	-
Acc29019	3.07328	5.66773e-26	1.2706e-23	Q8L586.1 Uncharacterized membrane protein At4g09580	-
Acc17052	3.0677	2.67391e-11	9.67518e-10	PF05633:Protein of unknown function (DUF793)	-
Acc20765	3.06699	3.60639e-07	6.55529e-06	Q08IT1.1 Dammarenediol II synthase	-
Acc06539	3.06566	4.58752e-20	4.9798e-18	Q9SVG3.1 Berberine bridge enzyme-like 21	FAD_binding_4
Acc33075	3.06291	5.59042e-18	4.83103e-16	Q8GZ17.2 COBRA-like protein 7	-
Acc01741	3.05569	4.81977e-13	2.20576e-11	Q9FF86.1 BAHD acyltransferase DCR	-
Acc28154	3.05488	4.53235e-19	4.46552e-17	PF05340:Protein of unknown function (DUF740)	-
Acc04864	3.05259	3.11345e-14	1.68984e-12	Q9SJY5.1 Mitochondrial uncoupling protein 5	Mito_carr
Acc21950	3.05028	2.09429e-15	1.31422e-13	Q9STT5.2 ABC transporter A family member 7	ABC_tran
Acc27875	3.0484	1.05811e-21	1.41099e-19	transmembrane protein	-
Acc29760	3.04789	7.87219e-09	1.92068e-07	PF00445:Ribonuclease T2 family	Ribonuclease_T2
Acc23803	3.04633	2.46197e-14	1.36011e-12	O22533.1 Zinc finger protein ZAT6	-
Acc15602	3.04041	4.48585e-17	3.42663e-15	Avr9/Cf-9 rapidly elicited protein	-
Acc16927	3.03894	1.74107e-15	1.10603e-13	Q9LFA4.1 IQ domain-containing protein IQM3	-
Acc14736	3.03668	4.63017e-17	3.52816e-15	Q9LSF1.1 Serine/threonine-protein kinase OXI1	Pkinase
Acc01461	3.03602	0.000315671	0.00271234	O04887.1 Pectinesterase 2	-
Acc03590	3.03532	6.4823e-09	1.60434e-07	Q4G2J5.1 Derlin-1.2	-
Acc31388	3.03161	3.04934e-12	1.28002e-10	O04536.1 Probable galacturonosyltransferase-like 9	Glyco_transf_8
Acc27170	3.02978	4.28753e-06	6.14943e-05	O50001.1 Major allergen Pru ar 1	-
Acc07404	3.02695	3.1708e-20	3.56709e-18	PF00168:C2 domain	C2
Acc10851	3.02587	2.37195e-19	2.40594e-17	Q9ZVP8.2 NAC domain-containing protein 35	NAM
Acc16582	3.02561	1.20884e-05	0.000156542	P25317.1 Probable glutathione S-transferase parA	GST_N
Acc20618	3.02514	0.000494466	0.00395187	ENTH/VHS family protein	-
Acc16315	3.02299	1.27934e-14	7.32943e-13	Q8GTS2.1 Basic leucine zipper 23	bZIP_2
Acc08913	3.02296	0.00110853	0.0077428	Q9FQA3.1 Glutathione transferase GST 23	GST_N
Acc10702	3.02256	0.00266883	0.0158141	NA	-
Acc14324	3.02236	3.89726e-14	2.09322e-12	Q93ZM9.1 Protein TIFY 9	Zim
Acc06829	3.02142	3.23396e-05	0.000373317	Q40392.1 TMV resistance protein N	NB-ARC
Acc05882	3.0188	1.93969e-15	1.21968e-13	F4HQ17.2 LEAF RUST 10 DISEASE-RESISTANCE LOCUS RECEPTOR-LIKE PROTEIN KINASE-like 1.4	Pkinase
Acc31320	3.0185	1.24808e-08	2.94074e-07	membrane-associated kinase regulator	-
Acc03629	3.01782	3.47085e-07	6.32751e-06	hypothetical protein	-
Acc13951	3.01557	8.99573e-12	3.49185e-10	P93604.1 Rust resistance kinase Lr10	Pkinase
Acc28912	3.00916	0.00222855	0.0136805	Q9SU39.1 Probable trehalose-phosphate phosphatase F	-
Acc13364	3.00794	9.04321e-19	8.55565e-17	Q93XX4.2 C2 domain-containing protein At1g53590	C2
Acc02385	3.00682	9.4002e-05	0.000950683	O04529.1 Metalloendoproteinase 2-MMP	PG_binding_1
Acc17065	3.0034	3.05117e-09	8.0541e-08	Q9FNA2.1 Polyamine oxidase 1	Amino_oxidase
Acc20026	3.00302	1.21438e-15	7.85206e-14	Q9FN67.1 BTB/POZ domain-containing protein At5g41330	K_tetra
Acc15800	3.00101	6.15905e-07	1.06347e-05	transmembrane protein	-
Acc02929	2.99668	2.80187e-11	1.01145e-09	Q7XT99.2 Probable aldo-keto reductase 2	Aldo_ket_red
Acc09525	2.99664	1.50295e-13	7.40396e-12	Q9P7W0.1 OPA3-like protein	-
Acc15786	2.99586	2.17576e-09	5.82278e-08	Q9SU39.1 Probable trehalose-phosphate phosphatase F	-
Acc15866	2.99585	5.6993e-30	2.17678e-27	O81445.3 Calcineurin B-like protein 1	-
Acc20336	2.9956	1.31524e-13	6.49991e-12	F4IJ77.1 AAA-ATPase At2g46620	AAA
Acc01173	2.99404	1.61748e-23	2.6617e-21	Q9ZRF1.1 Probable mannitol dehydrogenase	ADH_N
Acc29802	2.98951	2.59649e-09	6.89507e-08	NHL domain protein	-
Acc03459	2.98437	6.9203e-22	9.43143e-20	Q9SMT7.1 Oxalate--CoA ligase	AMP-binding
Acc29693	2.98055	5.44729e-10	1.61886e-08	PF08241:Methyltransferase domain	Methyltransf_11
Acc19883	2.97425	4.29474e-09	1.1008e-07	Q8W4K5.1 VAN3-binding protein	-
Acc20334	2.97397	0.00045645	0.00369761	PF12937:F-box-like	-
Acc09343	2.97383	5.05705e-22	6.92257e-20	P93030.1 E3 ubiquitin-protein ligase RMA2	-
Acc06804	2.96979	0.000134185	0.00129002	Q9FUY6.1 MADS-box protein JOINTLESS	SRF-TF	SVP
Acc03790	2.96973	3.62495e-19	3.61758e-17	Q0J0K1.1 Squamosa promoter-binding-like protein 18	SBP
Acc27918	2.96517	6.97973e-11	2.36249e-09	Q9ZPS1.1 Putative F-box protein At2g02030	-
Acc31008	2.96459	3.85421e-19	3.83401e-17	P22335.1 Heat shock factor protein HSF24	HSF_DNA-bind
Acc22811	2.96139	1.12373e-11	4.32398e-10	B6ZJZ9.1 Peroxisomal adenine nucleotide carrier 1	Mito_carr
Acc20465	2.95859	1.30364e-21	1.7162e-19	P50301.1 S-adenosylmethionine synthase 1	-
Acc02606	2.95602	0.00571198	0.0290262	P93604.1 Rust resistance kinase Lr10	Pkinase_Tyr
Acc04399	2.94298	3.22708e-17	2.51476e-15	Q9SGA2.1 Glycerophosphodiester phosphodiesterase GDPD1, chloroplastic	-
Acc28854	2.9423	0.00498428	0.0260032	P81370.2 Thaumatin-like protein	Thaumatin
Acc17315	2.94024	1.30547e-08	3.06196e-07	Q94ID6.1 Ethylene-responsive transcription factor 12	AP2
Acc06422	2.93827	2.00669e-19	2.06249e-17	Q8LJW3.1 ACT domain-containing protein ACR4	ACT
Acc16988	2.93523	1.33729e-09	3.71715e-08	Q9SX25.1 Probable carboxylesterase 6	Abhydrolase_3
Acc16306	2.935	0.000708722	0.00531404	Q9XIC7.1 Somatic embryogenesis receptor kinase 2	LRRNT_2
Acc32530	2.9338	2.48806e-13	1.18786e-11	Q9LHN9.1 IQ domain-containing protein IQM2	-
Acc28729	2.9261	5.31201e-12	2.15666e-10	Q40541.1 Mitogen-activated protein kinase kinase kinase NPK1	Pkinase
Acc12577	2.92429	3.44038e-09	8.97429e-08	Q9XI23.1 Boron transporter 4	-
Acc29064	2.92268	3.90312e-17	3.00375e-15	Q9C6S7.1 Probable methyltransferase PMT20	-
Acc03557	2.92096	0.000564825	0.00441374	P17407.1 21 kDa protein	-
Acc10882	2.92064	1.28902e-13	6.39078e-12	P48021.1 3-hydroxy-3-methylglutaryl-coenzyme A reductase	-
Acc24464	2.92005	0.000113947	0.00112027	Q9SL41.1 NAC domain-containing protein 37	NAM
Acc30005	2.91991	1.13697e-10	3.75395e-09	Q9XIF0.1 Putative disease resistance protein At1g59780	NB-ARC
Acc09627	2.91914	0.00114064	0.00792099	O49561.2 Gibberellin 2-beta-dioxygenase 8	2OG-FeII_Oxy
Acc20259	2.91687	1.49433e-18	1.40092e-16	PF03168:Late embryogenesis abundant protein	-
Acc04224	2.91637	1.79243e-22	2.57918e-20	O48780.1 3-ketoacyl-CoA synthase 11	-
Acc04138	2.91606	0.00318719	0.0182158	Q5XF51.1 Metalloendoproteinase 3-MMP	PG_binding_1
Acc21123	2.915	6.37641e-05	0.000676963	Q9LJK2.2 Abscisic acid 8'-hydroxylase 4	p450
Acc30554	2.91498	8.68653e-18	7.30259e-16	Q9FKS8.1 Lysine histidine transporter 1	Aa_trans
Acc30044	2.91183	4.01555e-09	1.03352e-07	Q9FMR3.1 NAC domain-containing protein 90	NAM
Acc31822	2.91127	5.62919e-09	1.40898e-07	Q9FZ36.1 Mitogen-activated protein kinase kinase kinase 2	Pkinase
Acc24838	2.9048	1.29495e-25	2.74396e-23	Q9FGH9.1 Exocyst complex component EXO70B1	Exo70
Acc18026	2.90467	4.18525e-05	0.000466928	PF00445:Ribonuclease T2 family	Ribonuclease_T2
Acc28084	2.90465	9.90626e-11	3.2883e-09	transmembrane protein	-
Acc00767	2.89955	9.50154e-05	0.000958739	Q9FLJ2.1 NAC domain-containing protein 100	NAM
Acc23765	2.89907	1.98735e-11	7.33682e-10	SPla/RYanodine receptor (SPRY) domain-containing protein	-
Acc23834	2.89894	2.10878e-08	4.78997e-07	extensin-like protein	-
Acc15699	2.89843	2.69539e-08	6.02509e-07	CLAVATA3/ESR-RELATED 12	-
Acc04808	2.89725	1.38498e-12	6.03479e-11	O48651.1 Squalene monooxygenase	FAD_binding_3
Acc05809	2.89578	5.01779e-14	2.65359e-12	Q9SCZ4.1 Receptor-like protein kinase FERONIA	Pkinase_Tyr
Acc29452	2.8946	3.02902e-05	0.000352554	Q9SU30.2 F-box protein CPR30	F-box
Acc03267	2.89301	1.29381e-13	6.40425e-12	F4IJ77.1 AAA-ATPase At2g46620	AAA
Acc17674	2.89258	2.29782e-12	9.7917e-11	PF05553:Cotton fibre expressed protein	-
Acc11534	2.8908	1.37992e-21	1.80129e-19	Q39134.2 Amino acid permease 3	Aa_trans
Acc27909	2.88911	3.50533e-10	1.07053e-08	Q9LW50.1 Ethylene-responsive transcription factor 2	AP2
Acc00172	2.88632	0.000107843	0.001069	P70711.1 Ubiquitin-conjugating enzyme E2 D2B	UQ_con
Acc03416	2.88589	3.90679e-06	5.6558e-05	O03982.1 Heavy metal-associated isoprenylated plant protein 39	HMA
Acc16184	2.88455	1.72746e-05	0.000213599	PF07649:C1-like domain|PF03107:C1 domain	C1_3
Acc29847	2.8845	0.00251597	0.0150788	Q9LXG8.1 Probable WRKY transcription factor 72	WRKY
Acc25916	2.87774	4.65038e-08	1.00327e-06	hypothetical protein	-
Acc13544	2.87734	0.00563098	0.0287184	P25317.1 Probable glutathione S-transferase parA	GST_N
Acc30624	2.8772	5.60355e-24	9.68476e-22	PF07816:Protein of unknown function (DUF1645)	-
Acc07923	2.87676	1.38325e-23	2.28843e-21	Q8VY81.1 Nudix hydrolase 21, chloroplastic	NUDIX
Acc22429	2.87204	2.6577e-05	0.000313702	PF12874:Zinc-finger of C2H2 type	-
Acc02714	2.87171	1.00439e-16	7.2941e-15	O64639.1 Receptor-like serine/threonine-protein kinase At2g45590	Pkinase_Tyr
Acc16519	2.87141	1.94064e-14	1.08764e-12	Q9SFX2.1 U-box domain-containing protein 43	U-box
Acc18417	2.87017	1.17113e-08	2.77847e-07	s uncoupled 1	-
Acc19205	2.86773	4.04281e-14	2.16388e-12	Q9SQ80.1 Gibberellin 2-beta-dioxygenase 1	2OG-FeII_Oxy
Acc30229	2.8654	1.63583e-06	2.58862e-05	Q9LX14.1 Protein UPSTREAM OF FLC	-
Acc27473	2.86471	0.0101045	0.0456554	Q7XBH4.2 Myb-related protein Myb4	Myb_DNA-binding
Acc19834	2.86336	1.15789e-07	2.30068e-06	O04609.1 WRKY transcription factor 22	WRKY
Acc28340	2.85647	4.28195e-06	6.14428e-05	O49133.1 D-galacturonate reductase	Aldo_ket_red
Acc04228	2.85331	0.00186975	0.0118388	Q9LY77.1 Calcium-transporting ATPase 12, plasma membrane-type	Cation_ATPase_C
Acc17915	2.85119	1.21696e-22	1.80139e-20	Q01389.1 Serine/threonine-protein kinase BCK1/SLK1/SSP31	Pkinase
Acc28648	2.84955	3.57632e-17	2.76601e-15	P42044.1 Ferrochelatase-2, chloroplastic	-
Acc25340	2.84931	0.0086821	0.0405716	Q8LDC8.2 Ethylene-responsive transcription factor 1B	AP2
Acc25958	2.84519	8.72186e-14	4.45261e-12	A0A072VMJ3.1 Protein CNGC15c	Ion_trans
Acc16523	2.84478	1.03939e-16	7.53058e-15	Q9FZ36.1 Mitogen-activated protein kinase kinase kinase 2	Pkinase
Acc32487	2.84347	0.000231575	0.00207599	O24370.1 Linoleate 13S-lipoxygenase 2-1, chloroplastic	Lipoxygenase
Acc08225	2.84273	4.68866e-16	3.20914e-14	Q8LED9.1 Probable carboxylesterase 16	Abhydrolase_3
Acc21675	2.84111	5.48469e-10	1.62684e-08	Q9LSQ6.1 Calcium-binding protein PBP1	-
Acc13984	2.8398	1.09512e-05	0.000143133	Q9LS10.1 Probable S-adenosylmethionine-dependent methyltransferase At5g38100	-
Acc32488	2.83866	1.2485e-06	2.01696e-05	O24370.1 Linoleate 13S-lipoxygenase 2-1, chloroplastic	Lipoxygenase
Acc19438	2.838	0.000656405	0.00499439	Q8LDI5.2 Thioredoxin-like protein CXXS1	-
Acc22241	2.83558	0.000571174	0.0044566	Q9LMR5.1 F-box/kelch-repeat protein At1g15670	Kelch_1
Acc23529	2.83321	4.00884e-08	8.75241e-07	Q8L9W3.2 E3 ubiquitin-protein ligase ATL23	-
Acc25113	2.83296	2.48518e-12	1.0561e-10	Q94ID6.1 Ethylene-responsive transcription factor 12	AP2
Acc31316	2.82757	7.04291e-19	6.74571e-17	transmembrane protein	-
Acc28966	2.82716	0.00279509	0.0164239	O23553.3 Beta-amylase 3, chloroplastic	-
Acc01510	2.82019	3.75543e-12	1.56158e-10	hypothetical protein	-
Acc25093	2.81802	2.39018e-33	1.64322e-30	Q84WQ5.2 CBS domain-containing protein CBSX5	-
Acc00733	2.81699	4.00703e-18	3.54187e-16	Q9M0A5.1 Gamma-glutamyl peptidase 3	GATase
Acc24225	2.81621	5.31213e-14	2.79492e-12	O94387.1 Uncharacterized ATP-dependent helicase C29A10.10c	-
Acc12015	2.81552	8.51272e-10	2.44529e-08	K4BV52.1 Allene oxide synthase 1, chloroplastic	p450
Acc08118	2.81461	9.90016e-11	3.2883e-09	O49133.1 D-galacturonate reductase	Aldo_ket_red
Acc01378	2.81419	1.90157e-10	6.04613e-09	PF03168:Late embryogenesis abundant protein	-
Acc05638	2.8141	9.23252e-13	4.11566e-11	Q6NQK2.1 NAC domain-containing protein 8	NAM
Acc15729	2.81176	2.5871e-05	0.000306304	Q8LGM7.1 Molybdenum cofactor sulfurase	-
Acc21103	2.81157	5.40459e-05	0.00058503	Q9AT54.1 Scopoletin glucosyltransferase	UDPGT
Acc15280	2.80889	8.53584e-19	8.10041e-17	PF05553:Cotton fibre expressed protein	-
Acc23892	2.80571	9.11711e-18	7.60259e-16	Q9SJY5.1 Mitochondrial uncoupling protein 5	Mito_carr
Acc31136	2.80478	1.02043e-06	1.67831e-05	P37064.1 L-ascorbate oxidase	-
Acc08039	2.80467	1.95531e-08	4.46101e-07	A7PZL3.1 Probable polygalacturonase	-
Acc19236	2.80462	1.95095e-09	5.26212e-08	C0LGG9.2 Probable LRR receptor-like serine/threonine-protein kinase At1g53440	Pkinase_Tyr
Acc27027	2.80447	6.50386e-10	1.91059e-08	P0C035.1 RING-H2 finger protein ATL60	-
Acc01836	2.80441	6.04774e-24	1.03944e-21	#N/A	-
Acc23357	2.7985	0.00703239	0.034397	Q9S7B5.1 Threonine synthase 1, chloroplastic	PALP
Acc15359	2.7977	4.42625e-07	7.88986e-06	Q9LIE6.1 VQ motif-containing protein 22	-
Acc11617	2.79744	8.1359e-12	3.19822e-10	Q9M9H6.1 Probable choline kinase 1	Choline_kinase
Acc15873	2.7935	3.3901e-10	1.03944e-08	Q9LTC0.1 Probable receptor-like protein kinase At5g47070	Pkinase_Tyr
Acc01100	2.79016	0.00019619	0.00179148	Q9ZVP8.2 NAC domain-containing protein 35	NAM
Acc29728	2.78926	1.66515e-13	8.08847e-12	Q9SRX4.1 Probable pectinesterase/pectinesterase inhibitor 7	-
Acc30843	2.78618	0.00730121	0.035454	Q9ZW95.1 Cytokinin hydroxylase	p450
Acc14207	2.78604	4.94995e-16	3.3805e-14	O81851.1 E3 ubiquitin-protein ligase BOI	-
Acc08177	2.77601	0.000151246	0.00143048	PF04043:Plant invertase/pectin methylesterase inhibitor	-
Acc18261	2.77497	1.74955e-11	6.52904e-10	Q9FUT0.1 Glutathione S-transferase U9	-
Acc10299	2.77412	6.85858e-11	2.32658e-09	maternal effect embryo arrest 59	-
Acc00059	2.77184	9.7585e-17	7.1035e-15	D7LBN4.1 CASP-like protein 4B1	-
Acc00338	2.77077	4.18159e-05	0.000466688	Q9M2U5.1 Endochitinase EP3	-
Acc04659	2.7676	2.99798e-14	1.63866e-12	Q9LN68.1 Probable galacturonosyltransferase-like 1	Glyco_transf_8
Acc23330	2.76739	0.0103504	0.0465285	P48981.1 Beta-galactosidase	-
Acc22875	2.7632	1.0183e-13	5.1392e-12	Q8L9T5.2 RING-H2 finger protein ATL2	-
Acc20627	2.76082	1.97959e-16	1.40465e-14	P43309.1 Polyphenol oxidase, chloroplastic	-
Acc23483	2.75954	3.73078e-05	0.000422162	B9S2H4.1 Glycosyltransferase family 92 protein RCOM_0530710	-
Acc32410	2.75679	1.80152e-10	5.76356e-09	Q8RXD3.1 E3 ubiquitin-protein ligase AIP2	-
Acc29027	2.75091	3.53683e-09	9.2181e-08	PF06101:Plant protein of unknown function (DUF946)	-
Acc02754	2.74685	9.07827e-10	2.5981e-08	PF13857:Ankyrin repeats (many copies)|PF12796:Ankyrin repeats (3 copies)|PF13962:Domain of unknown function	-
Acc02832	2.74588	8.5149e-14	4.36135e-12	Q9XEE6.1 Zinc finger CCCH domain-containing protein 29	-
Acc00694	2.74586	4.07791e-05	0.000456433	PF13855:Leucine rich repeat	-
Acc10125	2.74456	2.98011e-06	4.42186e-05	Q9FLJ2.1 NAC domain-containing protein 100	NAM
Acc12992	2.7321	3.82227e-08	8.37462e-07	O64851.1 IQ domain-containing protein IQM4	-
Acc09948	2.732	0.00894733	0.0415122	Q9ZR08.3 G-type lectin S-receptor-like serine/threonine-protein kinase At4g03230	Pkinase_Tyr
Acc06783	2.72829	4.40759e-17	3.37519e-15	Q9FE06.1 Protein EXORDIUM-like 2	-
Acc33684	2.72429	5.67172e-12	2.29668e-10	P22335.1 Heat shock factor protein HSF24	HSF_DNA-bind
Acc32201	2.72356	7.36836e-14	3.80559e-12	F4IB81.1 LysM domain receptor-like kinase 3	Pkinase
Acc02656	2.72127	0.000687812	0.00518617	PF03168:Late embryogenesis abundant protein	-
Acc32773	2.71955	5.14725e-09	1.29992e-07	Q70PR7.2 Vinorine synthase	-
Acc12912	2.71605	9.97103e-22	1.33538e-19	Q40392.1 TMV resistance protein N	TIR
Acc23014	2.71456	0.00268096	0.0158678	Q9FFN2.2 Probable glycosyltransferase At5g03795	-
Acc19075	2.71312	8.4643e-12	3.31468e-10	Q9LIE6.1 VQ motif-containing protein 22	-
Acc00008	2.71268	3.35039e-06	4.93107e-05	Q9SK55.1 Transcription factor JUNGBRUNNEN 1	NAM
Acc06916	2.71056	2.9788e-05	0.000347362	hypothetical protein	-
Acc07426	2.70712	1.29759e-11	4.94587e-10	Q9SSW0.1 Zinc finger protein AZF3	-
Acc30083	2.70422	4.47244e-13	2.05287e-11	F4HW02.1 GABA transporter 1	Aa_trans
Acc11872	2.70086	6.91101e-06	9.43539e-05	Q9SX98.1 Lysine histidine transporter-like 8	Aa_trans
Acc18298	2.70039	8.46543e-13	3.80109e-11	D3YY23.2 LON peptidase N-terminal domain and RING finger protein 1	zf-C3HC4
Acc05483	2.69796	1.05977e-17	8.81346e-16	Q9CAD5.1 Mitogen-activated protein kinase kinase kinase YODA	Pkinase
Acc13577	2.69649	0.0016611	0.0107645	Q94B74.1 Nudix hydrolase 2	NUDIX
Acc05057	2.69607	1.46808e-19	1.51899e-17	Q39013.2 NAC domain-containing protein 2	NAM
Acc03268	2.69566	1.59354e-09	4.37051e-08	F4IJ77.1 AAA-ATPase At2g46620	-
Acc00408	2.69555	0.00114176	0.0079252	P29063.1 Pathogenesis-related protein PR-4B	-
Acc27110	2.69248	6.65385e-10	1.94934e-08	Q9FGZ4.1 Probable WRKY transcription factor 48	WRKY
Acc04225	2.69241	4.46621e-13	2.05287e-11	Q9XIW0.1 CBL-interacting serine/threonine-protein kinase 7	Pkinase
Acc05468	2.69144	9.45875e-16	6.25268e-14	Q9FFN7.1 Diacylglycerol kinase 2	C1_1
Acc27155	2.69059	3.10146e-05	0.000359362	O50001.1 Major allergen Pru ar 1	-
Acc14004	2.68992	1.23461e-10	4.03755e-09	Q9FMY4.1 Uncharacterized protein At5g23160	-
Acc10987	2.6883	0.000201482	0.00183439	O04086.1 Probable receptor-like protein kinase At1g11050	-
Acc19460	2.6878	1.83684e-06	2.8599e-05	O81832.4 G-type lectin S-receptor-like serine/threonine-protein kinase At4g27290	Pkinase_Tyr
Acc03057	2.68754	0.000180776	0.00166945	Q9LY00.1 Probable WRKY transcription factor 70	WRKY
Acc18671	2.68549	3.72419e-15	2.27249e-13	Q54ZR7.1 Signal recognition particle receptor subunit alpha	-
Acc11675	2.68443	0.000345198	0.00292426	Q8L936.2 Putative clathrin assembly protein At4g40080	-
Acc02810	2.68405	7.33155e-15	4.32855e-13	Q8LFR2.2 Dehydration-responsive element-binding protein 2C	AP2
Acc04105	2.68392	5.78199e-10	1.71174e-08	PF13360:PQQ-like domain	-
Acc27290	2.6811	1.57775e-11	5.91646e-10	Q9LZL3.1 Aspartic proteinase PCS1	-
Acc25934	2.68032	7.16941e-12	2.83616e-10	Q94KB7.2 MLO-like protein 6	-
Acc00536	2.67837	1.06378e-11	4.10353e-10	Q9FN11.1 LOB domain-containing protein 37	-
Acc18431	2.67014	2.82442e-23	4.45811e-21	Q9C9X3.2 Annexin D5	-
Acc02373	2.66935	1.31939e-17	1.07699e-15	Q39183.1 Serine/threonine-protein kinase D6PKL2	Pkinase
Acc31505	2.66883	0.000700233	0.00525803	O49255.1 NAC transcription factor 29	NAM
Acc28707	2.66857	3.0452e-15	1.87295e-13	Q39219.2 Ubiquinol oxidase 1a, mitochondrial	AOX
Acc24303	2.66686	4.4132e-07	7.87831e-06	Q8GWS3.1 Heavy metal-associated isoprenylated plant protein 2	HMA
Acc17814	2.66399	9.33223e-05	0.000944427	Q9LSB2.1 Agamous-like MADS-box protein AGL103	SRF-TF	M beta
Acc28994	2.66279	9.79355e-07	1.61936e-05	A4VCM0.1 NAC domain-containing protein 45	NAM
Acc19702	2.66004	0.00750647	0.0362459	Q8VYZ3.1 Probable pectinesterase 53	-
Acc04807	2.65928	7.42373e-20	7.91958e-18	Q9ZQB9.1 Probable xyloglucan glycosyltransferase 12	-
Acc25998	2.65874	5.58084e-23	8.54725e-21	Q9FKT1.1 GPI-anchored protein LLG1	-
Acc08203	2.65705	1.58618e-26	3.74594e-24	Q14B02.1 E3 ubiquitin-protein ligase RNF133	-
Acc16212	2.65438	6.96483e-17	5.16717e-15	Malectin/receptor-like protein kinase family protein	-
Acc30418	2.65428	4.84288e-07	8.54186e-06	Q9LXV0.1 UDP-glycosyltransferase 92A1	UDPGT
Acc13057	2.65388	8.34685e-12	3.27699e-10	Q9LN27.1 Mitochondrial import inner membrane translocase subunit TIM17-1	-
Acc10928	2.65213	1.50296e-10	4.85354e-09	Q8GWS3.1 Heavy metal-associated isoprenylated plant protein 2	HMA
Acc24531	2.65078	6.62064e-13	2.99887e-11	Q9FGZ4.1 Probable WRKY transcription factor 48	WRKY
Acc21335	2.65016	6.71936e-08	1.40933e-06	Q8VWJ2.1 Probable WRKY transcription factor 28	WRKY
Acc21700	2.64736	7.76942e-09	1.9001e-07	Q9LD44.1 NAC transcription factor 56	NAM
Acc05632	2.6469	0.00582382	0.0295025	#N/A	-
Acc22609	2.64481	1.84684e-11	6.85903e-10	Q25AG3.2 G-type lectin S-receptor-like serine/threonine-protein kinase LECRK3	Pkinase
Acc08823	2.64448	2.99604e-08	6.67304e-07	RING/U-box superfamily protein	-
Acc29388	2.64049	7.17818e-12	2.83616e-10	Q9S7P9.1 SNAP25 homologous protein SNAP33	-
Acc15023	2.63974	2.41557e-20	2.74745e-18	hypothetical protein	-
Acc16697	2.63613	7.70319e-16	5.13607e-14	Q9LTC0.1 Probable receptor-like protein kinase At5g47070	Pkinase_Tyr
Acc05108	2.63579	7.51974e-16	5.02459e-14	Q6NQB7.1 Beta-1,3-galactosyltransferase 7	Galactosyl_T
Acc26543	2.63357	2.22703e-07	4.20365e-06	D3UAG1.1 UDP-glycosyltransferase 71A16	UDPGT
Acc11285	2.6329	2.06071e-21	2.64532e-19	O82333.1 Probable indole-3-acetic acid-amido synthetase GH3.1	-
Acc02341	2.63222	3.28709e-09	8.61802e-08	P0C8Q9.3 Uncharacterized protein At5g19025	-
Acc14015	2.63059	0.00141329	0.00944339	Q9CA42.1 Protein CROWDED NUCLEI 3	-
Acc22983	2.62921	3.51195e-15	2.15147e-13	Q9ZSD4.1 Syntaxin-121	SNARE
Acc31891	2.62884	9.38065e-10	2.68216e-08	Q93Z79.1 Cytochrome P450 714A1	p450
Acc25328	2.62818	8.37958e-12	3.28566e-10	PF13855:Leucine rich repeat|PF08263:Leucine rich repeat N-terminal domain	LRRNT_2
Acc02982	2.62815	9.78341e-07	1.61855e-05	Rhamnogalacturonate lyase family protein	-
Acc27897	2.62796	5.14441e-05	0.000560695	PF12796:Ankyrin repeats (3 copies)	-
Acc32820	2.62744	9.02831e-25	1.7031e-22	PF07816:Protein of unknown function (DUF1645)	-
Acc14840	2.6255	2.42169e-11	8.8349e-10	PF00534:Glycosyl transferases group 1	Glycos_transf_1
Acc19226	2.6255	1.03442e-14	5.97048e-13	Q9SYM5.1 Trifunctional UDP-glucose 4,6-dehydratase/UDP-4-keto-6-deoxy-D-glucose 3,5-epimerase/UDP-4-keto-L-rhamnose-reductase RHM1	-
Acc05757	2.61931	3.52809e-05	0.000402465	Q93WU9.1 Probable WRKY transcription factor 51	WRKY
Acc27169	2.61907	0.00306	0.0176322	O50001.1 Major allergen Pru ar 1	-
Acc15852	2.61597	5.53503e-16	3.76346e-14	O80341.1 Ethylene-responsive transcription factor 5	AP2
Acc07959	2.61498	9.70935e-14	4.93232e-12	Q9SJY5.1 Mitochondrial uncoupling protein 5	Mito_carr
Acc01455	2.61318	0.000689209	0.00519544	PF07279:Protein of unknown function (DUF1442)	-
Acc25218	2.6089	0.00144975	0.00964944	Q08IT1.1 Dammarenediol II synthase	-
Acc20760	2.60817	1.01819e-12	4.49996e-11	Q93Y37.1 Mannosyl-oligosaccharide 1,2-alpha-mannosidase MNS3	-
Acc14065	2.60759	4.08711e-08	8.89816e-07	PF14009:Domain of unknown function (DUF4228)	-
Acc31315	2.60669	6.92063e-17	5.14672e-15	Q9CA36.1 VQ motif-containing protein 8, chloroplastic	-
Acc02741	2.60586	9.82613e-13	4.35517e-11	Q9LY05.1 Ethylene-responsive transcription factor ERF106	AP2
Acc04119	2.60512	3.51349e-11	1.24939e-09	Q39183.1 Serine/threonine-protein kinase D6PKL2	Pkinase
Acc09291	2.60473	1.10374e-08	2.62061e-07	Q9FNA2.1 Polyamine oxidase 1	Amino_oxidase
Acc07449	2.60336	8.05083e-11	2.70433e-09	O48651.1 Squalene monooxygenase	DAO
Acc04742	2.60264	8.37331e-07	1.40252e-05	Q8LC30.1 Ethylene-responsive transcription factor RAP2-1	AP2
Acc26982	2.59501	6.13541e-12	2.46829e-10	Q9LNQ4.2 Probable phospholipid-transporting ATPase 4	-
Acc10722	2.59294	8.50463e-12	3.32627e-10	Q40392.1 TMV resistance protein N	TIR
Acc04137	2.58317	1.73163e-06	2.71523e-05	O04529.1 Metalloendoproteinase 2-MMP	PG_binding_1
Acc06522	2.58069	5.08311e-15	3.05946e-13	Q9LMI0.1 Probable alpha,alpha-trehalose-phosphate synthase [UDP-forming] 7	-
Acc07919	2.5804	1.02592e-14	5.94359e-13	Q9LZL3.1 Aspartic proteinase PCS1	-
Acc28467	2.57962	1.14995e-10	3.79274e-09	hypothetical protein	-
Acc16382	2.57845	9.23306e-07	1.53572e-05	P25848.3 Light-sensor Protein kinase	Pkinase_Tyr
Acc04573	2.57612	0.000602888	0.00466405	P24465.2 Cytochrome P450 71A1	p450
Acc30114	2.57153	0.00166591	0.0107843	Q943I6.1 Zinc finger protein STOP1 homolog	-
Acc16346	2.56819	1.05915e-08	2.52741e-07	Q9LZT4.1 Expansin-like A1	-
Acc12299	2.56795	2.37957e-14	1.3193e-12	Q39013.2 NAC domain-containing protein 2	NAM
Acc33561	2.56781	3.74079e-05	0.000423019	Q8RWZ5.1 G-type lectin S-receptor-like serine/threonine-protein kinase SD2-5	Pkinase
Acc08836	2.56774	5.66619e-17	4.27548e-15	O48837.2 Receptor like protein kinase S.2	Pkinase
Acc27630	2.56552	2.59448e-15	1.60531e-13	Serine/Threonine-kinase	-
Acc05414	2.56542	9.7226e-17	7.09406e-15	Q8LFY8.2 RING-H2 finger protein ATL54	-
Acc16347	2.56508	3.67494e-13	1.70965e-11	Q9ZVP8.2 NAC domain-containing protein 35	NAM
Acc27132	2.56467	0.000631332	0.00483933	P07979.3 Lichenase	Glyco_hydro_17
Acc15956	2.56409	3.12507e-09	8.24214e-08	O04609.1 WRKY transcription factor 22	WRKY
Acc12443	2.56311	3.76678e-09	9.73542e-08	Q94FT4.1 Salutaridinol 7-O-acetyltransferase	-
Acc27175	2.56221	0.00866784	0.0405377	O50001.1 Major allergen Pru ar 1	-
Acc12391	2.56025	4.20131e-13	1.94284e-11	O49500.1 E3 ubiquitin-protein ligase MBR2	-
Acc29785	2.56016	1.9233e-07	3.67519e-06	Q9ZUD9.1 Probable inactive poly [ADP-ribose] polymerase SRO2	-
Acc04088	2.5575	1.66543e-13	8.08847e-12	P0C8Q9.3 Uncharacterized protein At5g19025	-
Acc12516	2.55744	4.10528e-06	5.91822e-05	P12628.1 NADP-dependent malic enzyme	Malic_M
Acc28853	2.55722	0.000241494	0.00215492	P81370.2 Thaumatin-like protein	Thaumatin
Acc20054	2.54764	2.84598e-13	1.34216e-11	Q948U0.1 Respiratory burst oxidase homolog protein A	FAD_binding_8
Acc17952	2.54753	0.000100319	0.00100406	PF07712:Stress up-regulated Nod 19	-
Acc02597	2.54567	0.00555502	0.0284003	Q9T096.2 Protein yippee-like At4g27745	-
Acc26017	2.543	7.81692e-11	2.62861e-09	Q93XX4.2 C2 domain-containing protein At1g53590	C2
Acc04161	2.54173	7.78066e-08	1.60367e-06	P32110.1 Probable glutathione S-transferase	-
Acc09690	2.53819	9.30918e-22	1.25217e-19	Q8VZ40.1 U-box domain-containing protein 14	Arm
Acc26296	2.53764	2.83264e-05	0.000332323	A6YIH8.1 Premnaspirodiene oxygenase	p450
Acc04226	2.53675	1.32744e-10	4.30922e-09	Q9LIK5.1 Calmodulin-like protein 11	-
Acc09831	2.53672	2.63877e-06	3.9706e-05	Q42484.1 Disease resistance protein RPS2	NB-ARC
Acc09665	2.5362	3.93965e-05	0.0004424	#N/A	-
Acc17719	2.53579	2.90378e-14	1.58999e-12	Q84XG9.1 IAA-amino acid hydrolase ILR1-like 1	Peptidase_M20
Acc23763	2.53486	1.20664e-05	0.000156323	O22174.1 Ethylene-responsive transcription factor ERF008	AP2
Acc23384	2.53391	7.61456e-08	1.57678e-06	Q8GXZ3.1 Serine/threonine-protein kinase At5g01020	Pkinase_Tyr
Acc11471	2.53254	7.74489e-09	1.8971e-07	P04146.3 Copia protein	RVT_2
Acc24512	2.53141	4.52799e-14	2.39867e-12	Q9LNF4.2 Probable protein phosphatase 2C 13	PP2C
Acc24777	2.53131	0.00452558	0.0240741	Q94KB7.2 MLO-like protein 6	-
Acc09649	2.53093	1.84312e-11	6.85346e-10	O81832.4 G-type lectin S-receptor-like serine/threonine-protein kinase At4g27290	Pkinase_Tyr
Acc28620	2.52911	0.000585471	0.00454865	PF10604:Polyketide cyclase / dehydrase and lipid transport	-
Acc04227	2.529	0.000132163	0.00127256	hypothetical protein	-
Acc21357	2.5274	1.72678e-09	4.69845e-08	Q9C7N4.1 GDSL esterase/lipase At1g29670	Lipase_GDSL
Acc04697	2.52188	1.06988e-16	7.73335e-15	PF07816:Protein of unknown function (DUF1645)	-
Acc31890	2.51686	3.93661e-11	1.38868e-09	Q2QYH7.1 Cytochrome P450 714C2	p450
Acc29006	2.5155	2.51526e-21	3.17611e-19	Q39204.2 Transcription factor MYC2	HLH
Acc28869	2.51467	5.58141e-15	3.33344e-13	P54873.2 Hydroxymethylglutaryl-CoA synthase	-
Acc08854	2.513	1.35951e-11	5.14171e-10	PF13962:Domain of unknown function	-
Acc06816	2.51228	0.00197726	0.0124053	Q9LXA5.1 L-type lectin-domain containing receptor kinase IX.1	Pkinase
Acc25471	2.51223	1.91305e-14	1.07412e-12	PF14009:Domain of unknown function (DUF4228)	-
Acc31949	2.5106	1.3558e-17	1.09802e-15	RNI-like superfamily protein	-
Acc03928	2.50995	1.29165e-19	1.34545e-17	FK506-binding-like protein	-
Acc27838	2.5096	0.00215053	0.0132902	O80920.1 Abscisic acid receptor PYL4	-
Acc29455	2.50946	8.65984e-10	2.48294e-08	Q336N8.1 Lysine-specific demethylase JMJ706	JmjC
Acc23344	2.50863	1.24314e-12	5.43976e-11	DEAD-box ATP-dependent RNA helicase	-
Acc12988	2.50834	4.34899e-12	1.79154e-10	PF13359:DDE superfamily endonuclease	-
Acc28318	2.50448	5.23823e-15	3.1467e-13	P-loop containing nucleoside triphosphate hydrolases superfamily protein	-
Acc04900	2.50385	5.20404e-05	0.000566294	Q9ZPE7.1 Protein EXORDIUM	-
Acc05059	2.50215	3.29094e-16	2.26752e-14	A2ZC67.2 Aspartic proteinase Asp1	-
Acc21101	2.50179	0.000732461	0.0054649	Q9AT54.1 Scopoletin glucosyltransferase	UDPGT
Acc28083	2.50036	7.08342e-15	4.19808e-13	P28188.3 Ras-related protein RABD2a	Ras
Acc25102	2.49115	1.4515e-08	3.37631e-07	Q9S9U1.1 L-type lectin-domain containing receptor kinase VII.1	Pkinase
Acc23506	2.49028	4.66495e-08	1.00571e-06	PF00257:Dehydrin	-
Acc28207	2.48922	1.18198e-07	2.34403e-06	Q3EBM5.1 Probable aspartic protease At2g35615	-
Acc06201	2.48519	1.9089e-12	8.22504e-11	armadillo repeat only 4	-
Acc30221	2.48491	2.20105e-12	9.43131e-11	Q9FGH9.1 Exocyst complex component EXO70B1	Exo70
Acc07818	2.48401	1.69606e-10	5.4487e-09	P32110.1 Probable glutathione S-transferase	GST_C
Acc19991	2.48243	7.77693e-07	1.31114e-05	CLAVATA3/ESR-RELATED 14	-
Acc19462	2.48127	2.12906e-11	7.82265e-10	Q9LSQ6.1 Calcium-binding protein PBP1	-
Acc00132	2.47745	2.54672e-14	1.40442e-12	Q9LK43.1 Receptor-like kinase TMK4	-
Acc10298	2.47631	1.35349e-11	5.12519e-10	Q6WNQ8.1 Cytochrome P450 81E8 [Medicago truncatula]	p450
Acc04905	2.47131	4.78332e-31	2.11402e-28	PF13855:Leucine rich repeat	-
Acc05840	2.47073	2.05852e-29	6.99828e-27	Q96471.1 S-adenosylmethionine decarboxylase proenzyme	SAM_decarbox
Acc00693	2.46795	0.00946529	0.043369	Q9ZRD6.1 VAMP-like protein YKT61	-
Acc04892	2.46575	8.08237e-08	1.65812e-06	hypothetical protein	-
Acc20579	2.46512	0.00161333	0.0105254	Q8S9L6.1 Cysteine-rich receptor-like protein kinase 29	Pkinase_Tyr
Acc09596	2.46479	4.95393e-09	1.25726e-07	Q9FL69.1 Probable ADP-ribosylation factor GTPase-activating protein AGD5	-
Acc24103	2.46304	4.14828e-17	3.1845e-15	Q39013.2 NAC domain-containing protein 2	NAM
Acc02292	2.46303	1.57409e-15	1.00408e-13	Q94KT8.1 Protein COBRA	-
Acc24609	2.46217	1.3299e-09	3.69993e-08	Q8S9H7.1 Transcription factor DIVARICATA	Myb_DNA-binding
Acc01719	2.46208	5.56283e-05	0.000599016	Q8W486.1 Uncharacterized protein At1g04910	-
Acc15171	2.46195	9.39325e-15	5.47267e-13	Q9M1W7.2 F-box/kelch-repeat protein SKIP30	Kelch_1
Acc15906	2.46176	2.07297e-14	1.15761e-12	DUF740 family protein	-
Acc23367	2.45739	6.5694e-17	4.90912e-15	Q9SKI2.2 Vacuolar protein sorting-associated protein 2 homolog 1	ESCRT-III
Acc21415	2.45716	5.32122e-11	1.83947e-09	PF04588:Hypoxia induced protein conserved region	-
Acc17034	2.45656	1.32406e-09	3.68699e-08	Q9SFX2.1 U-box domain-containing protein 43	-
Acc13779	2.45605	0.00142499	0.00950313	PF03732:Retrotransposon gag protein	Retrotrans_gag
Acc26295	2.45451	1.5127e-06	2.40857e-05	O48923.1 Cytochrome P450 71D10	p450
Acc03801	2.45429	5.74337e-08	1.22203e-06	F8RP11.1 Hsp70-Hsp90 organizing protein	TPR_1
Acc27065	2.45309	1.57291e-08	3.64502e-07	Q8RWC9.2 CBL-interacting serine/threonine-protein kinase 1	Pkinase
Acc01403	2.45302	7.19107e-21	8.75866e-19	PF00168:C2 domain	C2
Acc25150	2.45105	1.03478e-13	5.21382e-12	Q9LJG8.1 Trihelix transcription factor ASIL2	-
Acc27131	2.44924	9.63498e-06	0.000127496	Q9LZP8.1 bZIP transcription factor 53	bZIP_1
Acc09988	2.44512	1.73135e-08	3.98829e-07	Q9SAH7.1 Probable WRKY transcription factor 40	WRKY
Acc32390	2.44438	0.00879503	0.0409592	P48418.1 Flavonoid 3',5'-hydroxylase 1	p450
Acc02623	2.44374	1.36162e-09	3.77458e-08	B7KWT4.1 Putative aminoacrylate hydrolase RutD	Abhydrolase_1
Acc23932	2.44296	1.38305e-10	4.47688e-09	Q9ZPE7.1 Protein EXORDIUM	-
Acc05574	2.44201	7.35379e-11	2.48096e-09	Q8RYJ8.1 Putative calcium-binding protein CML19	-
Acc27172	2.43848	0.0017311	0.0111018	O50001.1 Major allergen Pru ar 1	-
Acc22403	2.43833	7.22362e-13	3.25768e-11	Q8LGN0.3 Glutamate receptor 2.7	ANF_receptor
Acc10027	2.43538	1.05317e-15	6.8738e-14	Q9SJA8.2 Probable WRKY transcription factor 17	WRKY
Acc08248	2.43283	0.000906144	0.00655098	Q9C7G1.1 U-box domain-containing protein 45	U-box
Acc04679	2.43273	0.000568083	0.0044336	O49858.1 Cytochrome P450 82A3	p450
Acc23154	2.4317	2.29382e-06	3.50786e-05	O22230.1 Heat stress transcription factor B-3	HSF_DNA-bind
Acc06203	2.43131	0.000125823	0.00121948	Q9LPV4.1 Protein DETOXIFICATION 31	MatE
Acc03743	2.43027	7.70232e-14	3.97145e-12	Q9M2S4.1 L-type lectin-domain containing receptor kinase S.4	Pkinase
Acc32280	2.42866	0.00518189	0.0268125	C0LGD6.1 Probable LRR receptor-like serine/threonine-protein kinase At1g05700	-
Acc26391	2.42863	3.72532e-10	1.13547e-08	O64973.2 Disease resistance protein RPS5	NB-ARC
Acc15808	2.42835	8.64428e-09	2.09419e-07	Q940R4.1 Probable aspartyl protease At4g16563	-
Acc27487	2.42756	3.42449e-07	6.25773e-06	Q9LSW9.1 RING-H2 finger protein ATL16	-
Acc02375	2.42722	3.70806e-17	2.86076e-15	PF07059:Protein of unknown function (DUF1336)	-
Acc02391	2.42685	1.31536e-10	4.2745e-09	Q67YE6.2 Zinc finger AN1 domain-containing stress-associated protein 12	zf-AN1
Acc28194	2.42654	0.000295941	0.00256529	I7C6E8.1 Beta-amyrin 28-oxidase	p450
Acc03411	2.42622	4.42156e-07	7.88868e-06	Q9FLX8.1 Probable WRKY transcription factor 27	WRKY
Acc09938	2.42601	1.95497e-06	3.02253e-05	Q38998.2 Potassium channel AKT1	Ion_trans
Acc00134	2.42525	1.23882e-10	4.04704e-09	P35694.1 Xyloglucan endotransglucosylase/hydrolase 2	-
Acc29660	2.42423	1.62713e-11	6.08687e-10	Q8LPH6.1 Transcription factor MYB86	Myb_DNA-binding
Acc03993	2.42275	1.00906e-13	5.10085e-12	F4HQ23.2 LEAF RUST 10 DISEASE-RESISTANCE LOCUS RECEPTOR-LIKE PROTEIN KINASE-like 2.7	Pkinase
Acc07510	2.42227	0.00130388	0.00881902	A9BNG6.1 Chaperone protein DnaJ	DnaJ
Acc25524	2.42183	9.82393e-16	6.45271e-14	O04023.1 Protein SRC2 homolog	C2
Acc17655	2.41896	1.7047e-15	1.08515e-13	PF07911:Protein of unknown function (DUF1677)	-
Acc27315	2.4186	1.10552e-09	3.12629e-08	P59833.1 Uncharacterized GPI-anchored protein At5g19250	-
Acc24077	2.41691	0.00247607	0.0148886	Q9LMP1.1 Wall-associated receptor kinase 2	Pkinase
Acc15504	2.41563	1.8218e-18	1.68745e-16	PF01852:START domain	START
Acc06512	2.41378	0.00280677	0.0164769	Q9C7N4.1 GDSL esterase/lipase At1g29670	Lipase_GDSL
Acc02828	2.41318	4.61822e-08	9.97722e-07	O80871.1 Probable protein phosphatase 2C 25	PP2C
Acc24325	2.40989	4.1528e-19	4.10464e-17	PF04970:Lecithin retinol acyltransferase	-
Acc24916	2.40792	5.37835e-12	2.18074e-10	Q8W474.4 Probable disease resistance protein At1g58390	NB-ARC
Acc22722	2.40637	3.53355e-11	1.25508e-09	Q39214.1 Disease resistance protein RPM1	NB-ARC
Acc13084	2.39942	3.03357e-14	1.6552e-12	Q9LV48.1 Proline-rich receptor-like protein kinase PERK1	Pkinase_Tyr
Acc12447	2.39938	0.000416906	0.00342492	Q03411.1 Sucrose transport protein	-
Acc01158	2.39707	0.00103689	0.00732251	keratin-associated protein (DUF819)	-
Acc21630	2.39629	1.02959e-07	2.06566e-06	protein expression protein	-
Acc08266	2.39429	7.27173e-20	7.78428e-18	PF06624:Ribosome associated membrane protein RAMP4	-
Acc03721	2.39348	2.59114e-11	9.39767e-10	O04203.1 Nematode resistance protein-like HSPRO2	-
Acc16139	2.39339	1.34729e-18	1.26691e-16	Q9LJG8.1 Trihelix transcription factor ASIL2	-
Acc24382	2.39298	1.43574e-05	0.000181816	Q8VYX0.2 IAA-amino acid hydrolase ILR1-like 6	Peptidase_M20
Acc01965	2.39058	6.59495e-16	4.43539e-14	auxin-regulated gene involved in organ size	-
Acc29873	2.38913	1.81076e-10	5.78116e-09	Q9MBG5.1 Probable calcium-binding protein CML30	-
Acc02981	2.38909	0.00459147	0.0243438	PF03140:Plant protein of unknown function	-
Acc20715	2.38598	6.29302e-13	2.86305e-11	Q9LMI0.1 Probable alpha,alpha-trehalose-phosphate synthase [UDP-forming] 7	-
Acc05716	2.38426	1.22806e-13	6.12781e-12	Q9FLD5.1 AAA-ATPase ASD, mitochondrial	AAA
Acc13812	2.38424	4.64894e-07	8.24681e-06	Q9SKT1.1 Ethylene-responsive transcription factor ERF053	AP2
Acc07798	2.38208	1.46108e-16	1.04876e-14	Q0WVV6.1 Calmodulin-binding protein 60 D	-
Acc28127	2.38133	0.000275943	0.00241632	Q9LPF6.1 Probable purine permease 11	-
Acc29433	2.38016	5.21168e-06	7.33823e-05	Q8VZS8.1 Abscisic acid receptor PYL1	-
Acc24064	2.37852	6.2867e-12	2.52259e-10	polyadenylate-binding protein 1-B-binding protein	-
Acc09315	2.37784	6.76714e-13	3.06074e-11	Q9LHJ8.1 Zinc finger A20 and AN1 domain-containing stress-associated protein 5	zf-A20
Acc29003	2.37753	0.00737161	0.0357454	Q8VZS8.1 Abscisic acid receptor PYL1	-
Acc19160	2.37669	1.77865e-23	2.8961e-21	O19071.1 Alpha-1,6-mannosyl-glycoprotein 2-beta-N-acetylglucosaminyltransferase	-
Acc01048	2.37667	1.11501e-09	3.13876e-08	C0LGE4.1 Probable LRR receptor-like serine/threonine-protein kinase At1g12460	LRRNT_2
Acc29295	2.37364	1.52043e-06	2.41963e-05	Q84TH6.1 Dirigent protein 23	-
Acc31049	2.37025	2.2114e-09	5.90286e-08	Q9SU30.2 F-box protein CPR30	F-box
Acc01567	2.36919	2.24307e-12	9.58478e-11	Q93ZS9.1 Zinc finger CCCH domain-containing protein 47	-
Acc31254	2.36868	1.2061e-05	0.000156318	Q6L5F4.1 Probable calcium-binding protein CML14	efhand
Acc10386	2.36823	1.50677e-11	5.66404e-10	Q8RY67.2 Wall-associated receptor kinase-like 14	Pkinase
Acc14157	2.36708	5.32153e-11	1.83947e-09	Q94AX2.1 Protein PTST, chloroplastic	-
Acc00015	2.36511	9.77346e-13	4.33804e-11	Q9LNJ3.1 Aspartyl protease family protein 2	-
Acc30818	2.35917	1.37653e-24	2.50504e-22	Q96471.1 S-adenosylmethionine decarboxylase proenzyme	SAM_decarbox
Acc27797	2.35668	2.58784e-10	8.10325e-09	O04203.1 Nematode resistance protein-like HSPRO2	-
Acc23505	2.35617	9.57057e-06	0.000126912	Dehydrin family protein	-
Acc19830	2.35591	1.63514e-11	6.10948e-10	P46519.1 Desiccation protectant protein Lea14 homolog	-
Acc31277	2.35461	1.23151e-11	4.71525e-10	Q75KD7.1 Allene oxide cyclase, chloroplastic	-
Acc29285	2.35285	1.79655e-11	6.69639e-10	Q9FMW4.1 Putative GEM-like protein 8	GRAM
Acc12448	2.34923	3.41335e-05	0.000391397	Q03411.1 Sucrose transport protein	-
Acc30968	2.34916	5.99426e-11	2.05821e-09	Q2QN36.1 Probable protein phosphatase 2C 78	PP2C
Acc24820	2.34874	3.11292e-08	6.92339e-07	Q9ZUT3.1 Protein ALUMINUM SENSITIVE 3	-
Acc02657	2.34681	0.00113796	0.00790949	PF03168:Late embryogenesis abundant protein	-
Acc18753	2.34645	2.79917e-09	7.40786e-08	Q8RY17.1 Wall-associated receptor kinase-like 22	Pkinase_Tyr
Acc23258	2.34557	1.85929e-05	0.000228076	C6L7U1.2 Putative E3 ubiquitin-protein ligase LIN-1	U-box
Acc09344	2.34557	0.000283161	0.00246904	PF03107:C1 domain	-
Acc29877	2.34278	2.38607e-08	5.36466e-07	Q9FLJ2.1 NAC domain-containing protein 100	NAM
Acc32706	2.34203	2.36081e-14	1.31462e-12	Q5UNY4.1 Uncharacterized protein L728 [Acanthamoeba polyphaga mimivirus]	-
Acc26419	2.34116	7.65062e-18	6.48458e-16	Q9SK27.2 Early nodulin-like protein 1	Cu_bind_like
Acc12935	2.34052	9.29346e-08	1.88904e-06	Q84QC2.1 Ethylene-responsive transcription factor ERF017	AP2
Acc32605	2.33998	0.000108471	0.00107384	P42849.1 Umecyanin	Cu_bind_like
Acc06101	2.33944	2.70744e-24	4.8138e-22	Q8GXR2.2 Probable polyol transporter 6	Sugar_tr
Acc19336	2.33891	4.0215e-07	7.24175e-06	Q8LBL1.2 Two-pore potassium channel 1	Ion_trans_2
Acc26898	2.3373	3.57446e-18	3.17768e-16	P93830.2 Auxin-responsive protein IAA17	-
Acc20123	2.33052	1.89696e-14	1.06702e-12	Q8RY66.1 AAA-ATPase At4g25835	AAA
Acc17846	2.33024	3.55232e-05	0.000404483	PF00319:SRF-type transcription factor (DNA-binding and dimerisation domain)	SRF-TF
Acc06263	2.32937	1.54063e-17	1.24121e-15	Transducin/WD40 repeat-like superfamily protein	-
Acc04140	2.32922	8.06586e-06	0.000108587	P29136.2 Metalloendoproteinase 1	PG_binding_1
Acc19199	2.32808	6.66315e-14	3.45869e-12	P46417.1 Glutathione S-transferase 3	GST_N
Acc27585	2.32682	7.24365e-05	0.000757596	Q9ZSA7.1 Protein DMR6-LIKE OXYGENASE 2	2OG-FeII_Oxy
Acc22131	2.32632	1.15573e-17	9.56013e-16	ATP-dependent DNA helicase	-
Acc03863	2.32541	9.94985e-05	0.000997468	Q9FKS8.1 Lysine histidine transporter 1	Aa_trans
Acc25234	2.32472	1.431e-11	5.39887e-10	A9LIW2.2 CSC1-like protein ERD4	-
Acc21162	2.32275	0.00223375	0.0137005	P11670.1 Basic form of pathogenesis-related protein 1	SCP
Acc17410	2.32238	1.09041e-07	2.1792e-06	O64781.1 G-type lectin S-receptor-like serine/threonine-protein kinase At1g61390	Pkinase_Tyr
Acc21353	2.32063	0.00116856	0.00807679	Q9FK76.1 Subtilisin-like protease SBT5.6	Peptidase_S8
Acc23557	2.31944	3.21283e-11	1.14908e-09	PF05003:Protein of unknown function (DUF668)|PF11961:Domain of unknown function (DUF3475)	-
Acc28856	2.31714	0.000894944	0.00647646	Uncharacterized protein family (UPF0497)	-
Acc13595	2.31701	3.27618e-13	1.53105e-11	Q96DF8.1 Protein DGCR14	-
Acc14050	2.31696	3.15181e-18	2.81814e-16	Q8LFD1.1 Putative lipid phosphate phosphatase 3, chloroplastic	-
Acc16486	2.31691	1.19234e-08	2.82231e-07	Q9FIL7.1 Calmodulin-binding receptor-like cytoplasmic kinase 1	Pkinase
Acc21015	2.31374	4.82525e-17	3.66778e-15	Q9SVG3.1 Berberine bridge enzyme-like 21	FAD_binding_4
Acc14924	2.31317	8.93154e-07	1.48957e-05	Q9LIK7.1 Putative calcium-transporting ATPase 13, plasma membrane-type	Cation_ATPase_C
Acc32856	2.3123	9.97782e-11	3.30851e-09	Q8L612.1 MACPF domain-containing protein At1g14780	-
Acc15265	2.31184	2.34311e-07	4.40596e-06	P42736.2 Ethylene-responsive transcription factor RAP2-3	AP2
Acc20806	2.31177	2.52824e-13	1.20518e-11	A9LIW2.2 CSC1-like protein ERD4	-
Acc15652	2.31014	3.98772e-15	2.42374e-13	PF03478:Protein of unknown function (DUF295)	DUF295
Acc23795	2.30984	7.6558e-11	2.57723e-09	Q946Y7.1 Syntaxin-61	-
Acc17327	2.30882	3.03253e-13	1.42579e-11	Q9S9U1.1 L-type lectin-domain containing receptor kinase VII.1	Pkinase
Acc06792	2.30795	0.000215293	0.00194809	Q9ZSA8.1 Protein DMR6-LIKE OXYGENASE 1	2OG-FeII_Oxy
Acc02459	2.30672	6.004e-07	1.03943e-05	Q9LY87.1 E3 ubiquitin-protein ligase RGLG2	-
Acc00147	2.30401	5.21003e-17	3.9409e-15	Q9LIS3.1 UDP-glucuronate 4-epimerase 6	-
Acc01129	2.30368	2.21437e-12	9.47522e-11	Q9FG33.1 Probable L-type lectin-domain containing receptor kinase S.5	Pkinase_Tyr
Acc10944	2.30362	1.30908e-05	0.000167767	Q40392.1 TMV resistance protein N	TIR
Acc05343	2.30219	0.000566722	0.00442733	Q07346.1 Glutamate decarboxylase	-
Acc05033	2.30181	0.000574498	0.00447561	Q9LMN7.1 Wall-associated receptor kinase 5	Pkinase
Acc00888	2.30051	2.70811e-07	5.02584e-06	Q38910.1 Probable xyloglucan endotransglucosylase/hydrolase protein 23	-
Acc12074	2.2978	0.0002719	0.00238564	Q9LVC3.2 Pumilio homolog 12	PUF
Acc09540	2.29639	3.28531e-06	4.85144e-05	Q94ID6.1 Ethylene-responsive transcription factor 12	AP2
Acc12044	2.29515	8.11369e-15	4.77211e-13	PF03168:Late embryogenesis abundant protein	-
Acc25076	2.29402	6.19826e-18	5.28252e-16	Q9S9T7.2 Vacuolar protein sorting-associated protein 28 homolog 2	-
Acc23953	2.2914	1.3647e-10	4.42554e-09	Q9MAH1.1 TPR repeat-containing thioredoxin TTL1	-
Acc31218	2.28907	1.30473e-15	8.37434e-14	H2DH17.1 Cytochrome P450 CYP749A22	p450
Acc22396	2.28598	2.11709e-08	4.80531e-07	Q9SJA7.1 Probable sarcosine oxidase	DAO
Acc32618	2.28474	3.777e-08	8.29895e-07	Q8GYA4.3 Cysteine-rich receptor-like protein kinase 10	Pkinase_Tyr
Acc12235	2.28329	8.01484e-08	1.64536e-06	Q70II3.2 Ethylene-responsive transcription factor ERF110	AP2
Acc14313	2.28234	1.35758e-07	2.66157e-06	Q9FGH9.1 Exocyst complex component EXO70B1	Exo70
Acc15254	2.27729	5.53522e-08	1.17999e-06	Q39644.1 Late embryogenesis abundant protein Lea5	-
Acc04515	2.27467	6.18911e-07	1.06789e-05	Q9C5Y0.2 Phospholipase D delta	C2
Acc32929	2.27448	5.21912e-08	1.11585e-06	Q8L3R3.2 Disease resistance protein RFL1	-
Acc11868	2.27367	0.00734815	0.0356457	PF03087:Arabidopsis protein of unknown function	-
Acc16179	2.2721	7.49065e-07	1.27049e-05	Q39055.1 Cyclic pyranopterin monophosphate synthase, mitochondrial	Radical_SAM
Acc29828	2.26854	0.00436001	0.0233388	Q9LMC9.1 Germin-like protein subfamily T member 2	-
Acc22148	2.26826	1.1129e-09	3.13876e-08	hypothetical protein	-
Acc20045	2.26707	0.000462262	0.00373882	O03982.1 Heavy metal-associated isoprenylated plant protein 39	HMA
Acc01021	2.26683	1.06289e-06	1.74075e-05	Q8VZG2.1 Protein HYPER-SENSITIVITY-RELATED 4	AAA
Acc07567	2.26588	4.30166e-13	1.98628e-11	Q9LNJ5.1 Transcription factor bHLH13	HLH
Acc12425	2.2639	1.27895e-10	4.16932e-09	PF05910:Plant protein of unknown function (DUF868)	-
Acc27203	2.26226	3.4183e-14	1.84559e-12	transmembrane protein	-
Acc08800	2.26116	9.5048e-17	6.96801e-15	Q9LIS3.1 UDP-glucuronate 4-epimerase 6	-
Acc08117	2.26109	6.61213e-13	2.99887e-11	O49133.1 D-galacturonate reductase	Aldo_ket_red
Acc05367	2.26076	2.47105e-18	2.24843e-16	Q9ZU95.1 Nudix hydrolase 17, mitochondrial	NUDIX
Acc05610	2.26003	1.64105e-13	7.99515e-12	histone-lysine N-methyltransferase trithorax-like protein	-
Acc16072	2.25838	1.97695e-13	9.52662e-12	Q9LFD5.1 Binding partner of ACD11 1	-
Acc01879	2.25812	1.01763e-07	2.04564e-06	Q9LY00.1 Probable WRKY transcription factor 70	WRKY
Acc23474	2.25397	4.71688e-12	1.92009e-10	Q9C8E7.1 Glutamate receptor 3.3	ANF_receptor
Acc19468	2.25331	0.00854696	0.0400936	polyadenylate-binding protein 1-B-binding protein	-
Acc25466	2.25058	5.89694e-18	5.07914e-16	Q9LZP8.1 bZIP transcription factor 53	bZIP_1
Acc03958	2.25034	2.75772e-13	1.30852e-11	Q9FYE4.1 Probable calcium-binding protein CML50	-
Acc05439	2.24956	4.07723e-05	0.000456433	Q55EX9.2 Putative methyltransferase DDB_G0268948	Methyltransf_11
Acc05962	2.24952	2.55493e-05	0.000302842	VQ motif-containing protein	-
Acc08340	2.24867	1.64617e-09	4.50289e-08	Q8GWV5.2 U-box domain-containing protein 3	U-box
Acc20725	2.24712	4.76667e-13	2.18469e-11	Q9C7N2.1 MACPF domain-containing protein CAD1	-
Acc33261	2.24623	3.10858e-10	9.59773e-09	Q9XGY6.1 Long-chain-alcohol O-fatty-acyltransferase	-
Acc01863	2.24247	2.33012e-07	4.38485e-06	Q9LZW3.1 U-box domain-containing protein 16	U-box
Acc20954	2.24217	0.000329909	0.0028145	Q84RL7.2 Aquaporin PIP2-1	-
Acc31549	2.24204	6.10315e-07	1.05482e-05	F4JKK0.1 Probable E3 ubiquitin ligase SUD1	-
Acc01718	2.2418	3.12434e-14	1.69278e-12	Q9SR77.1 Heme-binding-like protein At3g10130, chloroplastic	-
Acc04525	2.23869	0.000225322	0.00202627	Q7XWU3.2 Probable cinnamyl alcohol dehydrogenase 6	ADH_N
Acc13705	2.23862	0.00068492	0.00517132	Q93VY3.1 NAC domain-containing protein 72	NAM
Acc23772	2.23833	0.000192728	0.0017658	NA	-
Acc27817	2.23468	9.47313e-10	2.70111e-08	P48620.1 Omega-3 fatty acid desaturase, chloroplastic	-
Acc17314	2.23339	4.43852e-09	1.13389e-07	Q9SGN6.1 MACPF domain-containing protein NSL1	-
Acc27292	2.23223	7.28976e-08	1.51765e-06	P13917.2 Basic 7S globulin	-
Acc17335	2.23057	0.000517075	0.00410068	Q94BZ5.1 Heat stress transcription factor A-5	HSF_DNA-bind
Acc07451	2.23019	0.00108633	0.00762083	Q9T072.2 Transcription factor bHLH25	HLH
Acc25143	2.22868	0.000500815	0.0039922	ARM repeat superfamily protein	-
Acc29949	2.22653	0.00299111	0.0173386	Q9FNL7.1 Protein NRT1/ PTR FAMILY 5.2	-
Acc01975	2.22651	1.4087e-09	3.89462e-08	Q9SD53.1 UPF0481 protein At3g47200	-
Acc06842	2.22627	2.12653e-10	6.71995e-09	Q9S7V4.1 HVA22-like protein a	TB2_DP1_HVA22
Acc25161	2.22506	6.02728e-12	2.43111e-10	PF07939:Protein of unknown function (DUF1685)	-
Acc11578	2.22409	3.37284e-06	4.95467e-05	#N/A	-
Acc17857	2.21881	0.00257444	0.015346	P29602.3 Cucumber peeling cupredoxin	Cu_bind_like
Acc23789	2.21745	1.86775e-07	3.57787e-06	Q2R2D5.1 Receptor kinase-like protein Xa21	Pkinase
Acc24079	2.21706	0.000415172	0.0034151	Q9LMP1.1 Wall-associated receptor kinase 2	Pkinase
Acc28852	2.21652	0.009841	0.0447213	P50701.1 Osmotin-like protein OSML13	Thaumatin
Acc01126	2.21535	0.000421406	0.00345803	Q9M345.1 L-type lectin-domain containing receptor kinase IV.2	-
Acc03348	2.21526	4.02022e-14	2.15552e-12	PF04724:Glycosyltransferase family 17	-
Acc17530	2.21249	5.09356e-06	7.19213e-05	transmembrane protein	-
Acc05738	2.21156	8.76722e-05	0.00089309	hypothetical protein	-
Acc04096	2.21003	0.00039578	0.00328088	Q9CAR7.1 Hypersensitive-induced response protein 2	-
Acc20367	2.20915	3.23837e-15	1.98781e-13	F4JN35.1 Protein NTM1-like 9	NAM
Acc02576	2.20831	5.05079e-18	4.38922e-16	Q9LKG8.1 NAC domain-containing protein 91	NAM
Acc01568	2.20688	1.38866e-12	6.04233e-11	Q9LUZ4.1 Zinc finger CCCH domain-containing protein 66	-
Acc05324	2.20532	4.83507e-11	1.68449e-09	O94387.1 Uncharacterized ATP-dependent helicase C29A10.10c	-
Acc04968	2.20486	8.29924e-11	2.78173e-09	Q9LYN8.1 Leucine-rich repeat receptor protein kinase EMS1	Pkinase_Tyr
Acc02965	2.20315	7.19046e-13	3.24747e-11	Q5XF09.1 Probable sugar phosphate/phosphate translocator At3g11320	-
Acc18095	2.20124	0.00482054	0.0252982	PF00564:PB1 domain	-
Acc09192	2.19877	4.18825e-12	1.72763e-10	P35133.1 Ubiquitin-conjugating enzyme E2 10	UQ_con
Acc05245	2.19777	2.79249e-07	5.17312e-06	P18616.3 DNA-directed RNA polymerase II subunit 1	-
Acc26210	2.19775	1.26772e-07	2.4933e-06	A5PJM4.1 Apoptosis-inducing factor 2	Pyr_redox_2
Acc23664	2.19738	1.88035e-12	8.12461e-11	PF06708:Protein of unknown function (DUF1195)	-
Acc28389	2.19675	8.2334e-10	2.37388e-08	Q9LP77.1 Probable inactive receptor kinase At1g48480	Pkinase_Tyr
Acc23647	2.19585	0.00968981	0.0441883	B2HIL4.1 Long-chain-fatty-acid--AMP ligase FadD29	AMP-binding
Acc13935	2.19497	8.99725e-17	6.62733e-15	Q94J16.1 Heat stress transcription factor A-4b	HSF_DNA-bind
Acc32624	2.19267	0.000636495	0.00487286	Q0WVU3.1 Myb family transcription factor PHL5	Myb_DNA-binding
Acc23779	2.19254	2.9217e-17	2.28832e-15	Q9FDW1.1 Transcription factor MYB44	Myb_DNA-binding
Acc26877	2.19129	1.38691e-21	1.80281e-19	ATP-dependent DNA helicase	-
Acc01019	2.18829	6.52382e-12	2.61096e-10	Q8VZG2.1 Protein HYPER-SENSITIVITY-RELATED 4	AAA
Acc07217	2.18584	3.8986e-08	8.52978e-07	Q9ZVP8.2 NAC domain-containing protein 35	NAM
Acc28480	2.18422	1.0559e-08	2.5225e-07	Q9C6K9.1 LEAF RUST 10 DISEASE-RESISTANCE LOCUS RECEPTOR-LIKE PROTEIN KINASE-like 1.1	Pkinase
Acc09661	2.18313	1.54365e-05	0.0001935	#N/A	-
Acc24076	2.18016	0.00898576	0.0416593	Q9LMP1.1 Wall-associated receptor kinase 2	Pkinase
Acc01060	2.18015	5.25198e-10	1.56382e-08	Q8L999.1 Protein BASIC PENTACYSTEINE6	-
Acc28567	2.17898	5.24301e-07	9.17437e-06	Q9LI84.2 Probable calcium-binding protein CML16	-
Acc08822	2.17763	4.12734e-09	1.06053e-07	RING/U-box superfamily protein	-
Acc24255	2.17606	1.33517e-05	0.000170757	Q681K7.1 Protein GAMETE EXPRESSED 1	-
Acc05329	2.17422	2.25747e-16	1.5945e-14	Q8H191.1 Probable polyamine oxidase 4	Amino_oxidase
Acc23532	2.17385	5.40271e-08	1.15431e-06	Q6F6Y2.1 FAD-dependent urate hydroxylase	FAD_binding_3
Acc31169	2.17334	2.5208e-09	6.69984e-08	Q8GYA4.3 Cysteine-rich receptor-like protein kinase 10	Pkinase_Tyr
Acc02605	2.17305	4.06821e-09	1.0462e-07	P93604.1 Rust resistance kinase Lr10	Pkinase
Acc03953	2.17047	0.000432076	0.00353347	P36401.1 Glucan endo-1,3-beta-glucosidase, acidic isoform PR-Q'	Glyco_hydro_17
Acc17745	2.16672	9.38292e-12	3.63759e-10	P36444.1 NADP-dependent malic enzyme, chloroplastic	Malic_M
Acc13336	2.1667	3.24811e-07	5.953e-06	Q38870.1 Calcium-dependent protein kinase 2	Pkinase
Acc01865	2.1662	5.12424e-14	2.70526e-12	2-oxoglutarate (2OG) and Fe(II)-dependent oxygenase superfamily protein	-
Acc27230	2.16603	9.36142e-07	1.55456e-05	Q84W91.2 Zinc finger CCCH domain-containing protein 32	zf-CCCH
Acc31751	2.16513	8.93612e-06	0.000119111	Q84MB3.1 1-aminocyclopropane-1-carboxylate oxidase homolog 1	2OG-FeII_Oxy
Acc10059	2.16492	0.00061435	0.00473379	PF08263:Leucine rich repeat N-terminal domain|PF13855:Leucine rich repeat	LRRNT_2
Acc30363	2.16262	5.47585e-10	1.62578e-08	Q9LPS1.1 Hexokinase-3	-
Acc08595	2.16246	1.87043e-05	0.000229352	cyclin-dependent kinase inhibitor	-
Acc19635	2.16215	0.00350876	0.0196188	arginine-glutamic acid dipeptide repeat protein	-
Acc17663	2.16206	4.56006e-10	1.375e-08	Q9ZRA4.1 Auxin-binding protein ABP19a	-
Acc25847	2.16177	2.90957e-08	6.48511e-07	Q9M345.1 L-type lectin-domain containing receptor kinase IV.2	Pkinase
Acc00441	2.16149	4.3341e-14	2.30385e-12	PF00300:Histidine phosphatase superfamily (branch 1)	-
Acc30427	2.16126	1.70367e-09	4.64375e-08	Q0JEU6.2 G-type lectin S-receptor-like serine/threonine-protein kinase LECRK3	Pkinase
Acc23072	2.16105	2.77367e-15	1.71276e-13	O80683.1 Calmodulin-binding protein 25	-
Acc24309	2.15904	0.00146509	0.00972235	Q8H5T6.1 Hydrophobic protein LTI6A	-
Acc18382	2.15757	0.00186873	0.0118348	Q9C9B0.2 UDP-glycosyltransferase 89B1	UDPGT
Acc23617	2.15657	0.00431854	0.0231547	Q67YU0.1 Cytokinin dehydrogenase 5	FAD_binding_4
Acc17089	2.15568	3.53828e-11	1.25532e-09	Scorpion toxin-like knottin superfamily protein	-
Acc24769	2.15307	8.70703e-14	4.45239e-12	P85193.1 Putative serine/threonine-protein kinase	Pkinase
Acc30231	2.15167	4.10469e-07	7.37438e-06	Q5U538.1 Putative nuclease HARBI1	-
Acc23929	2.1516	3.99639e-09	1.02944e-07	Q9M9E8.3 F-box protein At1g78280	-
Acc28771	2.15154	9.62395e-17	7.03868e-15	P37707.1 B2 protein	-
Acc29682	2.15118	0.00948589	0.0434527	Q3HRQ2.1 Aldehyde oxidase GLOX	-
Acc00950	2.14921	0.000906454	0.00655098	PF00400:WD domain, G-beta repeat	WD40
Acc17237	2.14908	3.6048e-09	9.36372e-08	Q9MAA2.1 Phosphoglycerate mutase-like protein AT74	-
Acc33538	2.14889	2.12857e-20	2.43895e-18	Q9SYM5.1 Trifunctional UDP-glucose 4,6-dehydratase/UDP-4-keto-6-deoxy-D-glucose 3,5-epimerase/UDP-4-keto-L-rhamnose-reductase RHM1	-
Acc24420	2.14751	1.44553e-08	3.36749e-07	Q8VYV9.1 Aspartyl protease family protein 1	-
Acc30285	2.14642	6.61114e-12	2.64249e-10	PF03168:Late embryogenesis abundant protein	-
Acc23118	2.14554	1.05076e-10	3.47671e-09	PF07839:Plant calmodulin-binding domain	-
Acc14163	2.14472	1.4436e-11	5.43316e-10	Q9FUS8.1 Glutathione S-transferase U17	GST_N
Acc26782	2.14472	5.78701e-06	8.05365e-05	O04164.1 Cytochrome P450 71A6, partial [Nepeta racemosa]	p450
Acc03667	2.14282	7.9908e-06	0.00010767	O80920.1 Abscisic acid receptor PYL4	-
Acc04546	2.14208	7.63666e-10	2.20799e-08	PF05003:Protein of unknown function (DUF668)|PF11961:Domain of unknown function (DUF3475)	-
Acc13994	2.14167	1.30753e-11	4.96333e-10	Q94B71.1 Protein OBERON 3	-
Acc21534	2.1366	8.01993e-10	2.31664e-08	Q3E7D0.3 Nucleobase-ascorbate transporter 12	-
Acc32613	2.1362	9.67409e-12	3.74577e-10	Q2QVI1.1 Probable calcium-binding protein CML28	-
Acc32016	2.13599	3.22488e-11	1.15206e-09	Q0J3L4.2 Monothiol glutaredoxin-S10	-
Acc05791	2.13599	1.3185e-26	3.18675e-24	Q9FL82.1 F-box protein At5g39250	-
Acc27177	2.13516	8.11267e-09	1.97313e-07	O50001.1 Major allergen Pru ar 1	-
Acc15647	2.13437	2.54153e-06	3.83735e-05	O03982.1 Heavy metal-associated isoprenylated plant protein 39	HMA
Acc19690	2.13385	0.000175165	0.0016254	Q93XK2.1 Stachyose synthase	-
Acc16834	2.13265	1.54873e-07	2.99645e-06	B9DFK5.1 Protein RETICULATA, chloroplastic	-
Acc10017	2.1322	3.16622e-05	0.000366318	Q9C5V5.2 Glutamate receptor 2.8	ANF_receptor
Acc14256	2.1302	0.00418133	0.0225401	Q70PR7.2 Vinorine synthase	-
Acc18860	2.1283	9.53641e-09	2.29772e-07	Q9FLD7.1 Beta-glucuronosyltransferase GlcAT14A	-
Acc07968	2.1271	4.96904e-19	4.86479e-17	Q8LFY8.2 RING-H2 finger protein ATL54	-
Acc26408	2.12702	6.83574e-08	1.42987e-06	Q94B46.1 F-box/LRR-repeat protein At4g14096	-
Acc06901	2.12691	1.76095e-15	1.11636e-13	Q9XIC7.1 Somatic embryogenesis receptor kinase 2	LRRNT_2
Acc16614	2.12616	7.43361e-11	2.50516e-09	Q9ASS4.1 Probably inactive leucine-rich repeat receptor-like protein kinase At5g48380	Pkinase_Tyr
Acc33022	2.12488	7.85849e-09	1.91885e-07	PF04601:Domain of unknown function (DUF569)	-
Acc02096	2.124	0.00496774	0.02593	Q7XBH4.2 Myb-related protein Myb4	Myb_DNA-binding
Acc14437	2.12386	1.70379e-08	3.93067e-07	Q94C25.1 Probable receptor-like protein kinase At5g20050	Pkinase
Acc23683	2.12226	8.59552e-18	7.25621e-16	Q9LN68.1 Probable galacturonosyltransferase-like 1	Glyco_transf_8
Acc07016	2.12199	6.25793e-09	1.55129e-07	Q09463.1 RING finger protein 5	-
Acc15845	2.12051	0.000105506	0.00104953	Q9SKK8.2 RING-H2 finger protein ATL22	-
Acc05858	2.12044	2.66983e-10	8.31786e-09	Q75KD7.1 Allene oxide cyclase, chloroplastic	-
Acc30960	2.12008	0.00181003	0.0115196	Q9SZE7.1 Peroxidase 51	-
Acc25863	2.11852	9.8389e-08	1.98685e-06	PF04720:PDDEXK-like family of unknown function	-
Acc20165	2.11727	2.41537e-19	2.44197e-17	Q8S8Q6.1 Tetraspanin-8	Tetraspannin
Acc29799	2.1168	1.4426e-10	4.66349e-09	O80742.1 U-box domain-containing protein 19	U-box
Acc07002	2.11617	0.000305529	0.00263732	PF00400:WD domain, G-beta repeat	WD40
Acc04503	2.11601	1.59813e-10	5.14477e-09	PF00257:Dehydrin	-
Acc17004	2.11445	7.80349e-06	0.00010533	PF05678:VQ motif	-
Acc24498	2.11095	3.00952e-12	1.26502e-10	Q41328.2 Pto-interacting protein 1	Pkinase_Tyr
Acc17823	2.11064	0.00892346	0.0414485	Late embryogenesis abundant protein (LEA) family protein	-
Acc18128	2.10945	0.00458419	0.0243094	PF13962:Domain of unknown function|PF12796:Ankyrin repeats (3 copies)	-
Acc02491	2.10918	1.7257e-06	2.71004e-05	Q8RYJ9.1 Putative calcium-binding protein CML23	-
Acc28108	2.10861	0.00167798	0.0108366	PF14368:Probable lipid transfer	-
Acc15396	2.10803	0.0109532	0.0485888	Q8W245.2 Probable zinc transporter 10	-
Acc04743	2.10757	9.45982e-07	1.57006e-05	SPla/RYanodine receptor (SPRY) domain-containing protein	-
Acc29066	2.10529	0.00603227	0.0303695	Q9C6S6.2 Putative pentatricopeptide repeat-containing protein At1g31840	PPR
Acc03430	2.10458	7.00586e-11	2.36875e-09	Q9FYR7.1 Scarecrow-like protein 8	GRAS
Acc08833	2.10334	0.0084795	0.0398557	Q9FKT3.1 Ubiquitin-conjugating enzyme E2 30	UQ_con
Acc26377	2.10331	0.000481187	0.00386762	O81905.1 Receptor-like serine/threonine-protein kinase SD1-8	Pkinase_Tyr
Acc22026	2.10294	3.62388e-07	6.57933e-06	PF00564:PB1 domain	-
Acc01313	2.10293	2.41995e-07	4.53732e-06	Q9ZUZ3.1 Auxin-responsive protein SAUR32	Auxin_inducible
Acc29874	2.10149	7.12273e-05	0.000745958	Q9MBG5.1 Probable calcium-binding protein CML30	-
Acc10237	2.10009	1.72584e-09	4.69845e-08	PF00564:PB1 domain	-
Acc06325	2.1	2.655e-10	8.28002e-09	Q84M94.1 F-box/kelch-repeat protein At1g26930	Kelch_1
Acc12264	2.09974	0.000100732	0.00100689	P68349.1 Dof zinc finger protein DOF1.2	zf-Dof
Acc31160	2.09867	3.75226e-08	8.25631e-07	Q9LVI6.1 Probable inactive receptor kinase RLK902	Pkinase_Tyr
Acc16925	2.09746	2.67032e-08	5.9777e-07	Q9SD53.1 UPF0481 protein At3g47200	-
Acc09647	2.09714	1.71416e-07	3.29385e-06	Q94JL3.1 Transcription factor bHLH112	-
Acc17247	2.09598	2.08513e-11	7.67037e-10	Q8RXX9.2 E3 ubiquitin-protein ligase ATL6	-
Acc08121	2.09454	0.000113879	0.00112022	Q9ZPS3.1 Glutamate decarboxylase 4	-
Acc01198	2.09084	2.587e-10	8.10325e-09	arabinogalactan protein 6	-
Acc04884	2.09044	1.38919e-06	2.22451e-05	Q8LFY8.2 RING-H2 finger protein ATL54	-
Acc17346	2.08954	6.89154e-10	2.01135e-08	C0LGH2.2 Probable LRR receptor-like serine/threonine-protein kinase At1g56130	Pkinase
Acc12959	2.08934	4.64523e-06	6.61951e-05	Q949G5.2 MOB kinase activator-like 1A	-
Acc17852	2.08768	5.00671e-07	8.79572e-06	cytochrome P450 family protein	-
Acc02938	2.08669	0.000136808	0.00131238	P0CI03.1 Protein NRT1/ PTR FAMILY 5.6	-
Acc10206	2.08496	1.12746e-12	4.94757e-11	Q0D5B9.2 Zinc finger AN1 and C2H2 domain-containing stress-associated protein 16	zf-AN1
Acc08787	2.08371	0.00168271	0.0108567	F8WKW0.1 Crocetin glucosyltransferase, chloroplastic	UDPGT
Acc27471	2.07651	2.29084e-06	3.50504e-05	P32110.1 Probable glutathione S-transferase	-
Acc09655	2.07626	8.88823e-09	2.14992e-07	Q9LPZ9.2 G-type lectin S-receptor-like serine/threonine-protein kinase SD1-13	Pkinase_Tyr
Acc23273	2.07619	3.24526e-09	8.53004e-08	PF05664:Plant family of unknown function (DUF810)	-
Acc06381	2.07416	5.52083e-11	1.9041e-09	Q9C983.1 Probable WRKY transcription factor 57	WRKY
Acc15595	2.07324	4.5827e-10	1.37914e-08	Q39255.1 SKP1-like protein 1A	Skp1
Acc18886	2.07301	2.89765e-15	1.78575e-13	Q94J16.1 Heat stress transcription factor A-4b	HSF_DNA-bind
Acc18345	2.073	2.51086e-15	1.55981e-13	B6TNQ7.1 Ninja-family protein 6	-
Acc08674	2.07267	0.00443584	0.0236868	Q9SGS5.1 Uncharacterized protein At1g76070	-
Acc15399	2.0695	0.000353017	0.00297762	Q38856.2 Fe(2+) transport protein 1	-
Acc21222	2.06866	1.50229e-08	3.48922e-07	protein kinase family protein	-
Acc26787	2.0669	6.84567e-12	2.72918e-10	Q9SKB2.1 Leucine-rich repeat receptor-like serine/threonine/tyrosine-protein kinase SOBIR1	Pkinase
Acc03943	2.06687	2.72732e-18	2.45277e-16	Q39096.1 Protein EARLY RESPONSIVE TO DEHYDRATION 15	-
Acc10226	2.06419	4.71689e-12	1.92009e-10	Q0DJV6.1 Probable calcium-binding protein CML18	-
Acc26209	2.06385	0.00519125	0.026852	Q9LYT3.1 Protein DETOXIFICATION 41	MatE
Acc03709	2.06301	1.77662e-06	2.77873e-05	O04212.2 Putative ABC1 protein At2g40090	ABC1
Acc20497	2.0607	1.72312e-16	1.2283e-14	hypothetical protein	-
Acc06538	2.06069	2.34858e-22	3.34829e-20	Q9SA85.1 Berberine bridge enzyme-like 8	FAD_binding_4
Acc27100	2.06013	3.74154e-05	0.000423019	Q9LDE1.1 Transcription factor MYB108	Myb_DNA-binding
Acc08707	2.05983	4.46674e-14	2.37028e-12	O80915.1 PRA1 family protein B4	-
Acc01071	2.05827	4.20423e-11	1.47802e-09	Q9FKW4.1 Calcium-dependent protein kinase 28	Pkinase
Acc00923	2.05714	1.19912e-11	4.59694e-10	Q9SKI2.2 Vacuolar protein sorting-associated protein 2 homolog 1	ESCRT-III
Acc12130	2.05443	2.43551e-05	0.000290804	PF06747:CHCH domain	-
Acc08530	2.05401	8.65064e-10	2.4826e-08	P45726.1 Phenylalanine ammonia-lyase	-
Acc24296	2.05356	7.23983e-10	2.10309e-08	PF09335:SNARE associated Golgi protein	-
Acc27044	2.05288	0.00336652	0.0189847	Q9LRM4.1 B-box domain protein 31	-
Acc27810	2.05193	9.59683e-09	2.30869e-07	O04212.2 Putative ABC1 protein At2g40090	ABC1
Acc29046	2.05074	1.83363e-05	0.000225466	Q9LW83.2 G-type lectin S-receptor-like serine/threonine-protein kinase CES101	B_lectin
Acc27917	2.05029	5.2203e-06	7.34304e-05	Q9FLS0.1 F-box protein At5g07610	-
Acc06331	2.04933	3.20937e-13	1.50209e-11	Q8VYI1.1 Sphinganine C4-monooxygenase 1	-
Acc26981	2.04886	3.59496e-06	5.25105e-05	Q9LVK9.3 Probable phospholipid-transporting ATPase 7	E1-E2_ATPase
Acc00990	2.04864	5.50288e-09	1.38184e-07	marker for oxidative stress response protein	-
Acc02579	2.04791	5.22663e-05	0.000568153	Q9FLV0.1 Protein DOWNY MILDEW RESISTANCE 6	2OG-FeII_Oxy
Acc22831	2.04718	4.14254e-12	1.71334e-10	PF12906:RING-variant domain	-
Acc07008	2.04706	1.23395e-11	4.71876e-10	PF14009:Domain of unknown function (DUF4228)	-
Acc07666	2.04438	0.00568969	0.0289557	Q9M202.1 Zinc finger protein ZAT9	-
Acc29032	2.04268	6.12813e-10	1.8073e-08	Q9LFL0.1 Cellulose synthase-like protein D2	-
Acc21049	2.04051	2.50758e-06	3.7935e-05	beta-1%2C4-xylosidase	-
Acc21656	2.03894	8.91503e-12	3.46488e-10	Late embryogenesis abundant (LEA) hydroxyproline-rich glycoprotein family	-
Acc07132	2.03758	3.11165e-10	9.59773e-09	Q9ZNT3.1 Actin-depolymerizing factor 5	Cofilin_ADF
Acc08046	2.03753	5.87582e-14	3.06027e-12	Q9CAD5.1 Mitogen-activated protein kinase kinase kinase YODA	Pkinase
Acc21651	2.03415	0.000777016	0.0057536	Q9LJU0.1 COBRA-like protein 10	-
Acc17526	2.0329	0.00110872	0.0077428	Q42588.2 Serine acetyltransferase 1, chloroplastic	Hexapep
Acc33181	2.03264	7.03372e-07	1.19825e-05	Q9LNF4.2 Probable protein phosphatase 2C 13	PP2C
Acc05003	2.03034	0.000415661	0.00341685	PF04720:PDDEXK-like family of unknown function	-
Acc12878	2.03026	7.91066e-08	1.62721e-06	P93194.2 Receptor-like protein kinase	Pkinase
Acc11208	2.02965	2.8253e-06	4.21642e-05	PF07816:Protein of unknown function (DUF1645)	-
Acc09822	2.02938	3.79316e-10	1.15274e-08	Q9LYG9.1 Mechanosensitive ion channel protein 10	-
Acc12280	2.02877	0.00819098	0.038773	polyadenylate-binding protein 1-B-binding protein	-
Acc01302	2.02806	0.000509943	0.00404931	Q9FLV0.1 Protein DOWNY MILDEW RESISTANCE 6	-
Acc33355	2.02623	0.000117461	0.00114997	Q43077.1 Primary amine oxidase	-
Acc16060	2.0255	2.07203e-05	0.000251344	Q8S1Z1.2 Probable U3 small nucleolar RNA-associated protein 11	-
Acc18017	2.02381	3.91612e-19	3.88311e-17	P38385.1 Protein transport protein Sec61 subunit gamma	-
Acc14950	2.02254	4.06049e-16	2.79154e-14	ARM repeat superfamily protein	-
Acc13435	2.0203	1.50832e-10	4.86577e-09	Q9SJM6.1 Zinc finger A20 and AN1 domain-containing stress-associated protein 4	zf-AN1
Acc21372	2.02027	5.74776e-14	2.99862e-12	Q9LMI0.1 Probable alpha,alpha-trehalose-phosphate synthase [UDP-forming] 7	-
Acc31158	2.01981	6.23695e-07	1.07554e-05	Q9CAB7.1 Probable peroxygenase 4	-
Acc24128	2.01809	0.003735	0.020636	F8WKW1.1 7-deoxyloganetin glucosyltransferase	UDPGT
Acc01723	2.01707	8.80941e-13	3.93839e-11	Q5XF09.1 Probable sugar phosphate/phosphate translocator At3g11320	-
Acc02700	2.01609	2.10051e-10	6.64453e-09	Q0WUQ1.1 BAG family molecular chaperone regulator 1	-
Acc23625	2.01581	4.08153e-14	2.18083e-12	Q2QQS5.1 Cyclin-T1-4	-
Acc02528	2.01569	0.0034709	0.0194457	Q8GWZ6.2 Protein SENSITIVITY TO RED LIGHT REDUCED 1	SRR1
Acc11509	2.01521	1.38342e-10	4.47688e-09	Q9SFE4.1 Ethylene-responsive transcription factor ERF012	AP2
Acc28582	2.0145	0.0007457	0.00554719	chitinase-like protein	-
Acc26604	2.01445	2.78387e-10	8.64703e-09	Q9M886.1 LOB domain-containing protein 41	-
Acc30419	2.01409	0.0013065	0.00882899	Q9AR73.1 Hydroquinone glucosyltransferase	UDPGT
Acc18984	2.01222	2.93244e-06	4.36157e-05	pyrroline-5-carboxylate reductase	-
Acc12811	2.01164	4.3797e-11	1.53622e-09	Q9SYH1.1 Probable GTP diphosphokinase RSH3, chloroplastic	-
Acc25046	2.01111	7.25689e-05	0.000758467	Q9M0X5.1 Cysteine-rich receptor-like protein kinase 25	Pkinase
Acc16896	2.01009	0.000376657	0.00314172	Q6VAA9.1 UDP-glycosyltransferase 73E1	UDPGT
Acc15766	2.00925	0.000483109	0.00388005	PF07279:Protein of unknown function (DUF1442)	-
Acc09193	2.00723	5.99983e-06	8.31989e-05	O82339.1 Ethylene-responsive transcription factor CRF5	AP2
Acc15252	2.00447	1.18693e-07	2.35084e-06	Q39644.1 Late embryogenesis abundant protein Lea5	-
Acc19894	2.00183	5.14113e-05	0.000560632	Q940R4.1 Probable aspartyl protease At4g16563	-
Acc17804	2.00169	0.00770909	0.0370048	Q9LMR5.1 F-box/kelch-repeat protein At1g15670	Kelch_1
Acc07736	1.99841	0.0104624	0.0469222	PF03107:C1 domain|PF07649:C1-like domain	C1_3
Acc23841	1.99682	0.000119672	0.00116792	Q8IZM9.2 Probable sodium-coupled neutral amino acid transporter 6	Aa_trans
Acc19707	1.99661	2.87074e-09	7.59077e-08	P43288.3 Shaggy-related protein kinase alpha	Pkinase
Acc14305	1.99614	1.45181e-09	4.00667e-08	Gap junction beta-4 protein	-
Acc13381	1.9947	0.000881348	0.00639302	H9BFQ0.1 Tropinone reductase-like 1	adh_short
Acc29004	1.99427	1.94768e-13	9.4002e-12	O82170.1 Protein HAIKU1	-
Acc09494	1.99314	0.00170683	0.0109803	Q43191.1 Probable linoleate 9S-lipoxygenase 5	Lipoxygenase
Acc19349	1.98988	1.80333e-11	6.71356e-10	Q8VZG2.1 Protein HYPER-SENSITIVITY-RELATED 4	AAA
Acc30460	1.98899	1.20255e-14	6.9151e-13	Q9LHN9.1 IQ domain-containing protein IQM2	-
Acc28813	1.98842	1.77251e-08	4.06882e-07	hypothetical protein	-
Acc29583	1.9871	6.44926e-07	1.10757e-05	elongation factor	-
Acc19117	1.9858	3.42369e-11	1.22026e-09	PF01699:Sodium/calcium exchanger protein|PF13499:EF-hand domain pair	Na_Ca_ex
Acc23485	1.98377	6.09444e-10	1.79908e-08	P27450.2 Probable serine/threonine-protein kinase Cx32, chloroplastic	Pkinase_Tyr
Acc05011	1.981	9.3971e-10	2.68438e-08	Q8L7V3.1 Probable methyltransferase PMT26	-
Acc28223	1.97895	0.00916657	0.0423077	PF13962:Domain of unknown function|PF13637:Ankyrin repeats (many copies)	-
Acc25114	1.97864	1.71515e-10	5.50433e-09	Q9LW49.1 Ethylene-responsive transcription factor 4	AP2
Acc11696	1.97735	1.27617e-08	3.00234e-07	Q56X46.1 Mechanosensitive ion channel protein 2, chloroplastic	-
Acc25277	1.97691	0.00011882	0.00116033	Q39214.1 Disease resistance protein RPM1	NB-ARC
Acc31134	1.97687	1.36174e-11	5.14384e-10	Q9S7U5.1 Heat stress transcription factor A-8	HSF_DNA-bind
Acc04578	1.97668	0.00788228	0.0375796	Q04088.1 Probable transcription factor PosF21	bZIP_1
Acc05715	1.97538	8.32589e-06	0.000111506	Q9FLD5.1 AAA-ATPase ASD, mitochondrial	AAA
Acc10511	1.9749	1.52646e-13	7.49589e-12	Q9ZRF1.1 Probable mannitol dehydrogenase	ADH_zinc_N
Acc12169	1.97404	3.97916e-07	7.16966e-06	P46668.1 Homeobox-leucine zipper protein ATHB-6	Homeobox
Acc10513	1.97164	1.62042e-06	2.5695e-05	Q9ZRF1.1 Probable mannitol dehydrogenase	ADH_N
Acc28221	1.9698	4.71095e-07	8.34782e-06	PF13671:AAA domain	-
Acc25846	1.96897	3.24914e-09	8.53299e-08	Q9M345.1 L-type lectin-domain containing receptor kinase IV.2	Pkinase
Acc26202	1.96702	0.00045017	0.00365631	hypothetical protein	-
Acc10929	1.96554	3.65342e-09	9.47408e-08	Q6I544.1 Germin-like protein 5-1	-
Acc03050	1.96113	1.89683e-09	5.12957e-08	Q9LFP7.1 Probable receptor-like protein kinase At5g15080	Pkinase_Tyr
Acc25892	1.95999	8.10422e-13	3.64419e-11	PF07795:Protein of unknown function (DUF1635)	-
Acc29900	1.95764	1.18396e-10	3.88834e-09	Q6ICB0.1 Desumoylating isopeptidase 1	-
Acc01930	1.95349	8.60791e-18	7.25621e-16	Q9SCZ4.1 Receptor-like protein kinase FERONIA	Pkinase_Tyr
Acc18546	1.95108	0.000316549	0.00271804	PF08263:Leucine rich repeat N-terminal domain|PF13855:Leucine rich repeat	LRRNT_2
Acc02986	1.95108	0.0050714	0.0263643	P0C8Q4.1 Uncharacterized protein At4g19900	Gly_transf_sug
Acc09157	1.95107	4.14688e-23	6.44684e-21	Q9LMM6.1 Protein BPS1, chloroplastic	-
Acc08453	1.94936	5.21364e-06	7.33823e-05	Q9ZQ98.1 UDP-glycosyltransferase 73C2	UDPGT
Acc12745	1.94838	6.15201e-11	2.10536e-09	Q8LE58.1 ESCRT-related protein CHMP1A	ESCRT-III
Acc03529	1.94755	2.49011e-11	9.05246e-10	Q8LGM7.1 Molybdenum cofactor sulfurase	-
Acc23373	1.94702	9.60133e-05	0.000967546	Q9LUC5.1 Cytochrome P450 72A15	p450
Acc19196	1.94556	8.17706e-07	1.37336e-05	P46417.1 Glutathione S-transferase 3	GST_N
Acc11392	1.94328	1.92111e-10	6.10198e-09	F4K5K6.1 Protein PLASTID MOVEMENT IMPAIRED 1-RELATED 1	-
Acc08456	1.94254	2.64559e-05	0.000312511	Q9ZQ96.1 UDP-glycosyltransferase 73C3	UDPGT
Acc19400	1.9416	2.53581e-05	0.000300807	Q9FIA1.1 GDSL esterase/lipase At5g55050	Lipase_GDSL
Acc33111	1.94127	4.25024e-08	9.22088e-07	C0LGP4.1 Probable LRR receptor-like serine/threonine-protein kinase At3g47570	Pkinase_Tyr
Acc10166	1.94004	5.84665e-05	0.000626091	Cysteine/Histidine-rich C1 domain family protein	-
Acc22787	1.93901	6.06315e-09	1.50905e-07	O31633.1 Putative ribosomal-protein-alanine acetyltransferase	-
Acc23939	1.93837	2.59054e-15	1.60531e-13	PF13855:Leucine rich repeat	-
Acc03188	1.93762	6.61373e-07	1.13169e-05	PF02338:OTU-like cysteine protease	OTU
Acc10263	1.93751	0.000109396	0.00108231	O81007.1 Putative glycosyltransferase 7	-
Acc04490	1.93697	0.00609031	0.030587	P17598.2 Catalase isozyme 1	Catalase
Acc16517	1.93478	4.71654e-09	1.20095e-07	Q9LUZ4.1 Zinc finger CCCH domain-containing protein 66	-
Acc20956	1.93039	6.52208e-07	1.11848e-05	Q9SV43.1 Patatin-like protein 7	-
Acc18870	1.93036	0.00374646	0.0206787	Q86A88.1 Dynein light chain, cytoplasmic	-
Acc15423	1.9301	5.07988e-08	1.08909e-06	Q9SUV1.1 Adenine nucleotide transporter BT1, chloroplastic/mitochondrial	Mito_carr
Acc14428	1.9296	2.99125e-05	0.00034842	PF03330:Rare lipoprotein A (RlpA)-like double-psi beta-barrel	-
Acc28619	1.92946	0.00360894	0.0200847	PF10604:Polyketide cyclase / dehydrase and lipid transport	-
Acc32950	1.9288	5.82694e-07	1.01104e-05	PF06880:Protein of unknown function (DUF1262)	-
Acc20352	1.92716	2.23831e-07	4.22235e-06	Avr9/Cf-9 rapidly elicited protein	-
Acc18074	1.92675	1.93232e-08	4.41507e-07	Q9FMK7.1 BTB/POZ and TAZ domain-containing protein 1	zf-TAZ
Acc05178	1.92443	3.46274e-10	1.05961e-08	Q9C7G4.1 Transcription factor TCP22	TCP
Acc00029	1.92348	0.00766315	0.03683	P93604.1 Rust resistance kinase Lr10	Pkinase
Acc13709	1.92238	2.13027e-08	4.83169e-07	Q9LK35.1 Receptor-like protein kinase THESEUS 1	Pkinase_Tyr
Acc13710	1.92206	6.62452e-11	2.2546e-09	Q9LK35.1 Receptor-like protein kinase THESEUS 1	Pkinase_Tyr
Acc05392	1.92205	1.51757e-15	9.70024e-14	hypothetical protein	-
Acc18983	1.92177	0.00208303	0.0129403	O64477.1 G-type lectin S-receptor-like serine/threonine-protein kinase At2g19130	Pkinase
Acc14162	1.92127	1.96337e-11	7.25698e-10	Q9FUS8.1 Glutathione S-transferase U17	GST_N
Acc03407	1.92036	3.23617e-11	1.15476e-09	PF03168:Late embryogenesis abundant protein	-
Acc23818	1.91729	0.000363441	0.00305289	O04472.2 Putative nucleobase-ascorbate transporter 10	-
Acc00054	1.91635	2.96125e-13	1.3944e-11	O80915.1 PRA1 family protein B4	-
Acc27020	1.91579	0.00382415	0.021025	PF02519:Auxin responsive protein	Auxin_inducible
Acc28540	1.91504	2.34333e-09	6.23886e-08	Q9ZWM9.1 AP2/ERF and B3 domain-containing transcription factor RAV1	B3
Acc21083	1.91479	1.11612e-13	5.59634e-12	F-box family protein	-
Acc06902	1.91199	0.00566466	0.0288569	Q8VZJ7.1 Probable prolyl 4-hydroxylase 9	-
Acc04749	1.91062	1.17646e-10	3.87192e-09	Q9STX0.1 Probable WRKY transcription factor 7	WRKY
Acc33185	1.90975	3.02881e-11	1.08703e-09	B9DFA8.1 Alkaline/neutral invertase C, mitochondrial	-
Acc25173	1.90892	2.92381e-10	9.05446e-09	Q9C7N2.1 MACPF domain-containing protein CAD1	-
Acc24625	1.90801	5.48294e-11	1.89314e-09	Q9SJM6.1 Zinc finger A20 and AN1 domain-containing stress-associated protein 4	zf-A20
Acc16590	1.90646	0.000108211	0.00107185	Q2QYH7.1 Cytochrome P450 714C2	p450
Acc26791	1.90587	0.00755493	0.0364344	Q9FMK7.1 BTB/POZ and TAZ domain-containing protein 1	zf-TAZ
Acc22614	1.90529	1.09983e-13	5.5236e-12	P41152.1 Heat shock factor protein HSF30	HSF_DNA-bind
Acc22162	1.90394	4.27529e-06	6.13757e-05	Q9XI37.1 SNF1-related protein kinase regulatory subunit gamma-like PV42a	CBS
Acc08201	1.90359	2.35102e-17	1.85073e-15	PF04724:Glycosyltransferase family 17	-
Acc20151	1.903	1.50395e-09	4.12845e-08	Q9FHH2.1 Protein SUPPRESSOR OF MAX2 1	-
Acc29288	1.90115	3.20864e-06	4.74728e-05	Q9C9B0.2 UDP-glycosyltransferase 89B1	UDPGT
Acc04655	1.89889	3.57198e-12	1.49131e-10	Q7EZT1.1 NAC domain-containing protein 67	NAM
Acc17378	1.89878	9.0787e-11	3.02986e-09	Q9S9T7.2 Vacuolar protein sorting-associated protein 28 homolog 2	-
Acc06082	1.89812	0.000710075	0.00532161	O64825.1 LysM domain receptor-like kinase 4	Pkinase_Tyr
Acc18157	1.89706	0.00123841	0.0084501	NHL domain protein	-
Acc28841	1.89565	4.88998e-09	1.24307e-07	O48646.2 Probable phospholipid hydroperoxide glutathione peroxidase 6, mitochondrial	GSHPx
Acc33024	1.89507	1.4624e-07	2.84543e-06	Q94AX2.1 Protein PTST, chloroplastic	-
Acc06933	1.89465	1.69726e-14	9.59927e-13	Q9FMH8.1 Probable cysteine protease RD21B	Peptidase_C1
Acc10505	1.89364	7.3045e-07	1.24096e-05	Q91WC9.2 Sn1-specific diacylglycerol lipase beta	Lipase_3
Acc31239	1.89346	2.64977e-06	3.98328e-05	Galactose oxidase/kelch repeat superfamily protein	-
Acc29514	1.89136	8.79582e-18	7.37443e-16	P49043.1 Vacuolar-processing enzyme	-
Acc00118	1.89062	5.16391e-09	1.302e-07	A8KBE0.2 Oxidation resistance protein 1	-
Acc17746	1.88972	5.72071e-06	7.97933e-05	Q5C9I9.1 (-)-isopiperitenol/(-)-carveol dehydrogenase, mitochondrial	adh_short
Acc20953	1.88748	4.44607e-09	1.13488e-07	Q84RL7.2 Aquaporin PIP2-1	-
Acc17944	1.88219	1.26557e-07	2.49065e-06	Q2HXL0.2 Respiratory burst oxidase homolog protein C	FAD_binding_8
Acc19869	1.87684	3.637e-09	9.43941e-08	P17801.2 Putative receptor protein kinase ZmPK1	Pkinase
Acc20425	1.8755	1.59526e-08	3.69128e-07	PF08378:Nuclease-related domain	-
Acc09599	1.86902	9.26048e-15	5.41572e-13	Q9S9T7.2 Vacuolar protein sorting-associated protein 28 homolog 2	-
Acc11885	1.8682	7.57981e-05	0.000786373	Q9SGS5.1 Uncharacterized protein At1g76070	-
Acc24621	1.86705	5.24323e-10	1.56271e-08	F4JCU3.1 Diphosphomevalonate decarboxylase MVD2	GHMP_kinases
Acc14056	1.86699	9.8979e-11	3.2883e-09	Q9ZT50.1 E3 ubiquitin-protein ligase RHA2A	-
Acc14077	1.86299	5.18574e-08	1.10948e-06	Q6R8G7.2 Phosphate transporter PHO1 homolog 3	SPX
Acc03040	1.86207	8.19085e-05	0.000842142	Q9LZW3.1 U-box domain-containing protein 16	U-box
Acc06525	1.86013	1.03811e-07	2.08141e-06	Q9LP56.1 Probable WRKY transcription factor 65	WRKY
Acc13549	1.85875	2.05485e-07	3.90484e-06	Q9C7S7.1 Endoplasmic reticulum oxidoreductin-1	-
Acc04997	1.85751	0.00406743	0.0220955	Q8LGD5.2 Protein MKS1	-
Acc19900	1.85709	7.88314e-12	3.10281e-10	P22988.1 L-lactate dehydrogenase A	-
Acc05239	1.8569	1.28404e-08	3.01628e-07	Q8VYV9.1 Aspartyl protease family protein 1	-
Acc17404	1.85246	0.00504856	0.0262721	RNI-like superfamily protein	-
Acc21069	1.85153	3.6405e-12	1.51583e-10	O81760.1 Probable protein phosphatase 2C 63	PP2C
Acc28799	1.85134	3.7834e-07	6.84486e-06	PF00170:bZIP transcription factor|PF16596:Disordered region downstream of MFMR|PF07777:G-box binding protein MFMR	MFMR
Acc14565	1.85089	2.90362e-07	5.36615e-06	Q9U5L1.2 Signal recognition particle receptor subunit alpha homolog	-
Acc02942	1.85039	0.00473916	0.0249558	Phosphoinositide phosphatase family protein	-
Acc26518	1.85005	1.79685e-10	5.75457e-09	Q94B74.1 Nudix hydrolase 2	NUDIX
Acc33324	1.84983	1.10037e-06	1.79832e-05	Q9C6P3.1 Calcium-dependent protein kinase 33	Pkinase
Acc07485	1.84878	9.93287e-08	2.00452e-06	P47924.2 Bifunctional riboflavin biosynthesis protein RIBA 1, chloroplastic	DHBP_synthase
Acc13712	1.84737	7.67223e-08	1.58554e-06	Q9FL69.1 Probable ADP-ribosylation factor GTPase-activating protein AGD5	-
Acc01540	1.84663	5.9377e-07	1.02852e-05	O80920.1 Abscisic acid receptor PYL4	-
Acc08455	1.84588	0.00784327	0.0374398	Q9ZQ96.1 UDP-glycosyltransferase 73C3	UDPGT
Acc18421	1.84504	2.5888e-22	3.64044e-20	Q9FX43.1 Mitogen-activated protein kinase kinase 9	Pkinase
Acc12947	1.84481	5.26178e-15	3.15472e-13	Q9SYG9.1 Cation/calcium exchanger 4	Na_Ca_ex
Acc17368	1.84463	3.38927e-06	4.97646e-05	PF05212:Protein of unknown function (DUF707)	-
Acc19897	1.84399	9.97056e-05	0.00099922	Q96331.1 23.6 kDa heat shock protein, mitochondrial	-
Acc28479	1.84353	4.50756e-06	6.44411e-05	Q9C6K9.1 LEAF RUST 10 DISEASE-RESISTANCE LOCUS RECEPTOR-LIKE PROTEIN KINASE-like 1.1	Pkinase
Acc08354	1.84197	4.64973e-12	1.90025e-10	Q9LNJ5.1 Transcription factor bHLH13	HLH
Acc03331	1.84115	2.06963e-08	4.70795e-07	Q8LED9.1 Probable carboxylesterase 16	Abhydrolase_3
Acc11978	1.83956	2.78377e-13	1.31886e-11	O22808.1 Protein LYK5	Pkinase
Acc08827	1.836	7.65614e-06	0.000103522	Pentatricopeptide repeat (PPR) superfamily protein	-
Acc31907	1.83268	1.93055e-09	5.21164e-08	Q9SE97.1 Formin-like protein 1	FH2
Acc22363	1.83249	0.00107876	0.00757116	P0C035.1 RING-H2 finger protein ATL60	-
Acc28440	1.83183	2.80974e-11	1.01311e-09	Q9ZU38.1 Probable ribose-5-phosphate isomerase 2	Rib_5-P_isom_A
Acc15378	1.8314	1.93458e-06	3e-05	PF12796:Ankyrin repeats (3 copies)|PF13962:Domain of unknown function	-
Acc07611	1.8309	6.31332e-17	4.72918e-15	Q9FLW0.1 Probable receptor-like protein kinase At5g24010	-
Acc03289	1.82801	4.35597e-09	1.11372e-07	Q8LDQ4.2 PP2A regulatory subunit TAP46	-
Acc21913	1.82751	5.58451e-09	1.39893e-07	B9F655.1 Plant intracellular Ras-group-related LRR protein 7	-
Acc14361	1.82629	1.4984e-09	4.12052e-08	Q9SVP7.2 Pentatricopeptide repeat-containing protein At4g13650	adh_short
Acc15555	1.82186	2.29081e-08	5.16551e-07	Q84TH9.2 Protein NLP7	RWP-RK
Acc32028	1.82176	1.5892e-07	3.06145e-06	Q7XJ98.1 Xyloglucan galactosyltransferase MUR3	-
Acc30019	1.82159	7.67393e-06	0.000103717	Q84TG3.1 E3 ubiquitin-protein ligase PUB23	U-box
Acc02337	1.82131	4.0395e-07	7.26992e-06	Q93Z27.1 Probable calcium-binding protein CML45	-
Acc10305	1.82072	2.63075e-14	1.44818e-12	Q9S9X4.1 Putative F-box/LRR-repeat protein 8	-
Acc23512	1.81772	8.51444e-13	3.81755e-11	Q00624.1 L-ascorbate oxidase homolog	-
Acc23265	1.81733	0.00866666	0.0405377	Q5XF85.2 E3 ubiquitin-protein ligase ATL42	-
Acc17744	1.81722	2.66835e-11	9.66635e-10	Q2V9B0.1 Transcription factor MYB1R1	Myb_DNA-binding
Acc12813	1.81327	4.57247e-10	1.3774e-08	Q9SBQ9.1 Flavonoid 3'-monooxygenase	p450
Acc00920	1.81214	0.00418733	0.0225646	P10290.1 Anthocyanin regulatory C1 protein	Myb_DNA-binding
Acc12823	1.81121	0.00376704	0.0207775	Q9M1L7.1 Pollen receptor-like kinase 3	Pkinase
Acc25969	1.80997	6.7122e-07	1.14663e-05	F4J4C8.1 Dolichol kinase EVAN	-
Acc13857	1.8094	3.28288e-08	7.27003e-07	Q40477.1 Ethylene-responsive transcription factor 4	AP2
Acc17943	1.80772	1.23819e-05	0.000159892	P42762.1 Chaperone protein ClpD, chloroplastic	Clp_N
Acc15041	1.80772	0.000490095	0.0039219	PF12734:Cysteine-rich TM module stress tolerance	-
Acc01362	1.80638	2.40861e-06	3.66168e-05	Q9SUE3.2 Ethylene-responsive transcription factor CRF4	AP2
Acc04909	1.80205	8.24867e-08	1.68776e-06	Q9LME4.1 Probable protein phosphatase 2C 9	PP2C
Acc30611	1.80163	1.3485e-05	0.000172353	Q8VWN6.1 Galactinol--sucrose galactosyltransferase	-
Acc33616	1.80144	1.03792e-09	2.94589e-08	Q39218.3 Serine acetyltransferase 3, mitochondrial	Hexapep
Acc30911	1.80122	3.64563e-05	0.000414194	hypothetical protein	-
Acc31880	1.80082	2.29205e-07	4.31583e-06	O04682.1 Pathogenesis-related genes transcriptional activator PTI6	AP2
Acc19116	1.79793	6.54574e-07	1.12129e-05	PF01699:Sodium/calcium exchanger protein|PF13499:EF-hand domain pair	Na_Ca_ex
Acc10217	1.79657	0.00137138	0.00920115	P56725.1 Zeatin O-xylosyltransferase	UDPGT
Acc14317	1.79606	4.65328e-11	1.62665e-09	Q9FY93.1 NAC domain-containing protein 83	NAM
Acc23318	1.7955	2.70846e-08	6.04995e-07	F4K933.1 Protein EFFECTOR OF TRANSCRIPTION 2	-
Acc21840	1.79523	0.000116292	0.00114141	O81906.1 G-type lectin S-receptor-like serine/threonine-protein kinase B120	Pkinase_Tyr
Acc30076	1.79491	7.99072e-08	1.64258e-06	Q2PCF1.1 Pleiotropic drug resistance protein 2	ABC2_membrane
Acc30540	1.79303	1.75111e-07	3.36276e-06	histone deacetylase-like protein	-
Acc05453	1.79241	2.3547e-11	8.6108e-10	Q9S745.1 Lipase-like PAD4	Lipase_3
Acc09214	1.79225	5.68351e-09	1.41913e-07	O65717.1 Cyclic nucleotide-gated ion channel 1	Ion_trans
Acc02368	1.79209	1.9557e-11	7.24592e-10	Q9FM19.1 Hypersensitive-induced response protein 1	-
Acc15803	1.79178	0.00168991	0.0108986	P46254.1 Heat shock 22 kDa protein, mitochondrial	-
Acc25429	1.79154	4.38436e-08	9.49188e-07	Q9SV43.1 Patatin-like protein 7	-
Acc32714	1.79118	4.25867e-11	1.49546e-09	Q9FE20.1 Serine/threonine-protein kinase PBS1	Pkinase
Acc00760	1.79061	2.25225e-08	5.08227e-07	Q05001.1 NADPH--cytochrome P450 reductase	NAD_binding_1
Acc09914	1.79052	1.60228e-11	6.00116e-10	O22025.2 Protein CfxQ homolog	AAA
Acc27008	1.79025	6.73065e-14	3.48787e-12	PF07911:Protein of unknown function (DUF1677)	-
Acc11560	1.78998	3.03056e-07	5.59406e-06	O49290.2 Carboxyvinyl-carboxyphosphonate phosphorylmutase, chloroplastic	-
Acc23222	1.78974	7.42887e-13	3.34537e-11	Q9LHF1.1 Leucine-rich repeat extensin-like protein 4	-
Acc20945	1.78918	0.00154802	0.0101615	Q7XA06.1 Synaptotagmin-3	C2
Acc10024	1.78842	6.89241e-05	0.000725027	Q9SJA7.1 Probable sarcosine oxidase	DAO
Acc20617	1.78265	2.63366e-10	8.23838e-09	Homeodomain-like superfamily protein	-
Acc15351	1.78191	2.89348e-11	1.04088e-09	D3UAG0.1 UDP-glycosyltransferase 71K1	UDPGT
Acc28364	1.78134	5.80699e-07	1.00814e-05	Q9XID3.1 G-type lectin S-receptor-like serine/threonine-protein kinase At1g34300	Pkinase
Acc09654	1.78131	2.8811e-07	5.32772e-06	Q9LPZ9.2 G-type lectin S-receptor-like serine/threonine-protein kinase SD1-13	B_lectin
Acc15606	1.7808	0.000684518	0.00517132	O80462.2 Extra-large guanine nucleotide-binding protein 1	-
Acc06594	1.77914	9.75317e-09	2.34447e-07	PF13639:Ring finger domain|PF00628:PHD-finger	PHD
Acc05841	1.7782	5.16675e-05	0.000562434	Q6NKX1.1 Proline dehydrogenase 2, mitochondrial	-
Acc23041	1.77767	2.3573e-05	0.000282447	Q6BIV4.2 Protein PNS1	-
Acc12204	1.77738	2.42846e-11	8.8482e-10	hypothetical protein	-
Acc16985	1.77735	0.000554531	0.00434736	Q6X7J3.2 WUSCHEL-related homeobox 11	Homeobox
Acc22332	1.7757	3.91032e-07	7.05384e-06	P10290.1 Anthocyanin regulatory C1 protein	Myb_DNA-binding
Acc02370	1.77118	0.000227725	0.00204443	nuclear protein X1	-
Acc30787	1.77024	1.44456e-14	8.24546e-13	Q9FID9.1 Probable receptor-like protein kinase At5g38990	Pkinase_Tyr
Acc02525	1.76987	9.78536e-09	2.35039e-07	Q9SCU0.1 Short-chain dehydrogenase reductase 2a	adh_short
Acc11489	1.76972	5.63873e-10	1.67093e-08	Q8L751.1 Oxysterol-binding protein-related protein 1C	-
Acc23900	1.76955	2.06854e-07	3.92604e-06	zinc ion-binding protein	-
Acc28617	1.76789	0.0032837	0.018616	PF12146:Serine aminopeptidase, S33	-
Acc14958	1.76738	6.09782e-08	1.29477e-06	Q9LVE2.2 Serine/threonine protein phosphatase 2A 59 kDa regulatory subunit B' zeta isoform	-
Acc13641	1.76675	5.59868e-07	9.75261e-06	Q9FZ36.1 Mitogen-activated protein kinase kinase kinase 2	Pkinase
Acc27368	1.76647	3.3089e-05	0.000380973	Q9LIK5.1 Calmodulin-like protein 11	-
Acc14500	1.76604	9.97757e-07	1.64364e-05	Q8L706.1 Synaptotagmin-5	C2
Acc03602	1.76506	4.37072e-08	9.46898e-07	Q9LW50.1 Ethylene-responsive transcription factor 2	AP2
Acc03944	1.76496	0.000156539	0.00147199	TTF-type zinc finger protein with HAT dimerization domain-containing protein	-
Acc21408	1.76451	2.6625e-14	1.46305e-12	Q945T0.1 Rapid alkalinization factor	-
Acc15215	1.7644	0.00130959	0.00884601	myelin transcription factor-like protein	-
Acc01860	1.76397	9.01352e-05	0.000916068	Q9SCZ4.1 Receptor-like protein kinase FERONIA	Pkinase_Tyr
Acc06869	1.76253	0.00682818	0.0336054	PF06219:Protein of unknown function (DUF1005)	-
Acc17539	1.7621	0.00224392	0.0137575	Adenine nucleotide alpha hydrolases-like superfamily protein	-
Acc17659	1.76044	4.51467e-11	1.58177e-09	Q9SYH1.1 Probable GTP diphosphokinase RSH3, chloroplastic	-
Acc21939	1.75968	0.00048389	0.00388531	Q9FUT0.1 Glutathione S-transferase U9	-
Acc27717	1.75889	1.46844e-07	2.85179e-06	Q06548.1 Protein kinase APK1A, chloroplastic	Pkinase_Tyr
Acc04437	1.75734	0.00359812	0.0200495	PF14009:Domain of unknown function (DUF4228)	-
Acc12195	1.75719	6.29986e-08	1.3331e-06	Q00416.2 Helicase SEN1	-
Acc13734	1.75701	3.87495e-07	6.99413e-06	Q94B77.2 Formin-like protein 5	FH2
Acc06315	1.75688	1.67912e-05	0.000208622	Q9M9S4.1 Probable LRR receptor-like serine/threonine-protein kinase At1g14390	Pkinase
Acc05430	1.7565	1.18232e-10	3.8871e-09	Q9FKQ1.1 Protein DETOXIFICATION 27	MatE
Acc04585	1.75504	4.24349e-08	9.21269e-07	O22975.1 1-acylglycerol-3-phosphate O-acyltransferase	Abhydrolase_1
Acc24152	1.75332	7.5395e-09	1.84825e-07	O59729.1 Uncharacterized protein slp1	-
Acc02424	1.75188	6.254e-07	1.07728e-05	Q0JKZ0.1 Cinnamoyl-CoA reductase-like SNL6	-
Acc13243	1.75081	2.27746e-07	4.29097e-06	Q84MZ4.1 Transcription factor IIIA	-
Acc05811	1.75076	1.2946e-10	4.21148e-09	Q9SCZ4.1 Receptor-like protein kinase FERONIA	Pkinase
Acc19224	1.75075	3.3653e-12	1.40883e-10	Q9ZRF1.1 Probable mannitol dehydrogenase	ADH_N
Acc08705	1.74806	2.50967e-06	3.79481e-05	O82132.1 Dehydration-responsive element-binding protein 2A	AP2
Acc13619	1.74773	3.7934e-11	1.34122e-09	Q8S932.1 1-aminocyclopropane-1-carboxylate oxidase	2OG-FeII_Oxy
Acc25717	1.74759	1.05342e-08	2.51852e-07	Q9LSF1.1 Serine/threonine-protein kinase OXI1	Pkinase
Acc21540	1.74721	7.57873e-05	0.000786373	Q93ZN2.1 Probable aldo-keto reductase 4	Aldo_ket_red
Acc31757	1.74672	5.31776e-09	1.33753e-07	Q9SNB6.1 E3 ubiquitin-protein ligase RDUF1	-
Acc08487	1.74535	6.80346e-05	0.000716401	Q9ATM6.1 Aquaporin PIP2-4	-
Acc29886	1.74475	2.35378e-12	1.00163e-10	PF13920:Zinc finger, C3HC4 type (RING finger)	-
Acc17375	1.74456	0.000125686	0.00121892	Q9FL69.1 Probable ADP-ribosylation factor GTPase-activating protein AGD5	-
Acc04513	1.74344	1.26251e-07	2.4862e-06	PF05180:DNL zinc finger	-
Acc28489	1.74311	5.85883e-07	1.016e-05	PF07797:Protein of unknown function (DUF1639)	-
Acc23313	1.74213	1.49988e-09	4.12094e-08	Q9CX00.1 IST1 homolog	-
Acc01506	1.74066	0.00281216	0.0165015	Q9LY00.1 Probable WRKY transcription factor 70	WRKY
Acc23169	1.73974	1.01962e-11	3.93809e-10	Q9M682.1 Guanylate kinase 2	-
Acc01307	1.73971	1.81379e-08	4.15039e-07	Avr9/Cf-9 rapidly elicited protein	-
Acc26211	1.73897	1.45902e-07	2.84064e-06	Q9FMS6.1 Probable CCR4-associated factor 1 homolog 11	CAF1
Acc26020	1.73655	3.52403e-08	7.78736e-07	Q8L4B0.1 Probable galacturonosyltransferase 15	Glyco_transf_8
Acc10352	1.73565	3.33117e-06	4.90744e-05	O48723.1 Patatin-like protein 2	-
Acc07445	1.73511	0.00858498	0.0402414	P11670.1 Basic form of pathogenesis-related protein 1	SCP
Acc01490	1.73413	4.978e-07	8.75884e-06	O04937.1 Glutamate dehydrogenase A	-
Acc15958	1.73344	3.82457e-09	9.87651e-08	Q8GUH2.1 Uncharacterized protein At1g01500	-
Acc11671	1.73165	2.56374e-07	4.78085e-06	arabinogalactan protein 5	-
Acc04825	1.73071	0.00024396	0.00217378	PF01485:IBR domain, a half RING-finger domain	IBR
Acc30562	1.73023	2.20936e-07	4.17284e-06	Q9LU91.1 F-box protein SKIP14	-
Acc16978	1.73004	6.77728e-10	1.98067e-08	Q42699.1 5-methyltetrahydropteroyltriglutamate--homocysteine methyltransferase	-
Acc06537	1.72852	0.00450488	0.0239999	Q9SA85.1 Berberine bridge enzyme-like 8	FAD_binding_4
Acc27879	1.7285	4.6464e-07	8.24681e-06	Q9LY00.1 Probable WRKY transcription factor 70	WRKY
Acc30504	1.72785	0.0108195	0.0481063	Q7G8Y5.1 Glutaredoxin-C1	-
Acc12163	1.72647	0.000850572	0.0062047	Q8L936.2 Putative clathrin assembly protein At4g40080	-
Acc22043	1.72644	1.66944e-09	4.55936e-08	Q9SKB2.1 Leucine-rich repeat receptor-like serine/threonine/tyrosine-protein kinase SOBIR1	Pkinase
Acc23088	1.72629	1.63015e-06	2.5812e-05	P28643.1 3-oxoacyl-[acyl-carrier-protein] reductase, chloroplastic	adh_short
Acc15636	1.7261	3.21114e-09	8.44753e-08	Q948U0.1 Respiratory burst oxidase homolog protein A	FAD_binding_8
Acc03181	1.72575	0.000702492	0.00527116	Q9SJL2.2 Heavy metal-associated isoprenylated plant protein 5	HMA
Acc17094	1.72571	0.00102029	0.00722969	Q9SD62.1 Putative receptor-like protein kinase At3g47110	Pkinase
Acc32995	1.72517	3.59714e-13	1.67597e-11	O80402.1 S-adenosylmethionine decarboxylase proenzyme	SAM_decarbox
Acc14261	1.72438	2.28229e-09	6.08682e-08	Q8LF36.2 Serine/threonine protein phosphatase 2A 57 kDa regulatory subunit B' theta isoform	-
Acc31598	1.72342	1.38365e-05	0.000176475	PF00582:Universal stress protein family	Usp
Acc03814	1.72284	3.48443e-08	7.71087e-07	Protein kinase superfamily protein	-
Acc21409	1.72177	7.10299e-11	2.39897e-09	Q9SW70.1 Stress-related protein	-
Acc24597	1.72114	9.20311e-11	3.06807e-09	P17641.1 Pathogenesis-related protein STH-21	-
Acc19357	1.72111	1.05959e-08	2.52741e-07	Q6ICW6.1 Probable serine/threonine-protein kinase WNK11	Pkinase
Acc03232	1.72048	1.38386e-12	6.03479e-11	Q9LKG8.1 NAC domain-containing protein 91	NAM
Acc05904	1.72008	0.000484836	0.00388887	Q6NLC8.1 Uncharacterized protein At1g66480	-
Acc04885	1.71973	1.7779e-10	5.69978e-09	hypothetical protein	-
Acc18895	1.71838	6.41151e-15	3.82183e-13	D1I234.1 Anamorsin homolog	-
Acc02835	1.71806	7.78959e-08	1.60444e-06	Q9LY50.1 Putative serine/threonine-protein kinase-like protein CCR3	Pkinase
Acc09138	1.71772	1.23174e-08	2.90666e-07	Q8GUH1.2 U-box domain-containing protein 33	Pkinase_Tyr
Acc05477	1.71693	0.000472863	0.00380864	embryo defective 2170	-
Acc28631	1.71476	0.000117408	0.00114981	C0LGX3.1 LRR receptor-like serine/threonine-protein kinase HSL2	Pkinase
Acc17540	1.71411	1.8812e-09	5.09176e-08	Q9ZVT9.4 C2 and GRAM domain-containing protein At1g03370	C2
Acc16938	1.71152	3.78448e-06	5.50191e-05	hypothetical protein	-
Acc28537	1.71138	1.51129e-10	4.87028e-09	PF03097:BRO1-like domain	-
Acc06484	1.7096	1.28397e-13	6.37597e-12	Q9FL28.1 LRR receptor-like serine/threonine-protein kinase FLS2	Pkinase
Acc19358	1.70671	6.97434e-10	2.0336e-08	PF00168:C2 domain	C2
Acc21785	1.70466	1.29919e-05	0.000166638	Q9SHF3.1 Protein argonaute 2	Piwi
Acc26456	1.70272	0.00953076	0.0435947	Q9LIE6.1 VQ motif-containing protein 22	-
Acc19735	1.70261	1.10883e-09	3.13276e-08	Q9MAM3.1 3-ketoacyl-CoA synthase 1	-
Acc13741	1.7021	0.00402669	0.0219204	transmembrane protein	-
Acc12837	1.70199	1.02255e-07	2.05286e-06	Q9LJG8.1 Trihelix transcription factor ASIL2	-
Acc21835	1.70116	4.23833e-05	0.000472339	P0C5E2.3 LEAF RUST 10 DISEASE-RESISTANCE LOCUS RECEPTOR-LIKE PROTEIN KINASE-like 1.2	Pkinase
Acc01433	1.70056	2.06736e-11	7.62312e-10	Q0WUQ1.1 BAG family molecular chaperone regulator 1	-
Acc17092	1.70001	3.78711e-08	8.31525e-07	Q9LHJ8.1 Zinc finger A20 and AN1 domain-containing stress-associated protein 5	zf-A20
Acc31332	1.69958	2.67326e-06	4.0108e-05	P82353.1 Non-specific lipid-transfer protein 2	-
Acc15528	1.69931	4.56547e-05	0.000504616	NADP-specific glutamate dehydrogenase	-
Acc14889	1.69886	3.80137e-08	8.33866e-07	P49351.1 Farnesyl pyrophosphate synthase 1	-
Acc22127	1.69766	1.01359e-08	2.42517e-07	ephrin-A3 protein	-
Acc30279	1.69621	4.90143e-09	1.24495e-07	Q9XE58.2 Scarecrow-like protein 14	GRAS
Acc19753	1.69503	0.000136387	0.00130896	PF04564:U-box domain	U-box
Acc01022	1.69203	0.000151156	0.00143007	Q8VZG2.1 Protein HYPER-SENSITIVITY-RELATED 4	AAA
Acc10164	1.69164	0.000201308	0.00183334	P46665.3 Homeobox-leucine zipper protein HAT14	Homeobox
Acc22828	1.69151	2.69823e-05	0.000317879	Q8LBI9.2 Sugar transporter ERD6-like 16	Sugar_tr
Acc05107	1.69046	4.751e-07	8.39895e-06	Q6NQB7.1 Beta-1,3-galactosyltransferase 7	Galactosyl_T
Acc32344	1.69044	3.87398e-09	9.99577e-08	Q9XE58.2 Scarecrow-like protein 14	GRAS
Acc27645	1.69001	0.000449679	0.00365329	Q9M1S3.1 Probable RNA-binding protein ARP1	RRM_1
Acc27953	1.68957	0.00128026	0.00867635	Q9SU39.1 Probable trehalose-phosphate phosphatase F	-
Acc24416	1.68802	0.00373216	0.0206255	F4JZ24.1 Probable prolyl 4-hydroxylase 10	2OG-FeII_Oxy
Acc02595	1.68765	5.58223e-14	2.92212e-12	Q1KKV8.1 Molybdate-anion transporter	-
Acc15759	1.68736	1.55385e-06	2.46901e-05	Q84W04.1 Protein cornichon homolog 4	-
Acc06220	1.6867	1.12531e-06	1.83267e-05	Q9XGN4.1 Galactinol synthase 1	Glyco_transf_8
Acc25851	1.68641	1.56798e-13	7.66327e-12	PF13419:Haloacid dehalogenase-like hydrolase	-
Acc25486	1.68635	1.34806e-09	3.74036e-08	Q8VXU6.1 Protein DEHYDRATION-INDUCED 19 homolog 4	-
Acc18882	1.6863	0.00208107	0.0129333	Q8RWZ5.1 G-type lectin S-receptor-like serine/threonine-protein kinase SD2-5	Pkinase
Acc12662	1.68513	2.63452e-07	4.90102e-06	Q9LNA5.1 ACT domain-containing protein ACR8	ACT
Acc16827	1.68495	1.4479e-08	3.37049e-07	Q9SH93.1 Phosphatidylinositol:ceramide inositolphosphotransferase 2	-
Acc08408	1.68468	2.4919e-05	0.000296394	hypothetical protein	-
Acc15502	1.68236	4.61255e-10	1.38677e-08	Q9MAP7.1 Subtilisin-like protease SBT3.5	Peptidase_S8
Acc13249	1.68168	3.18441e-13	1.49267e-11	P59220.2 Calmodulin-7	-
Acc31999	1.68144	3.69331e-13	1.71561e-11	Q56WD9.2 3-ketoacyl-CoA thiolase 2, peroxisomal	Thiolase_N
Acc29954	1.68123	1.72636e-05	0.000213548	embryo sac development arrest protein	-
Acc31642	1.68106	1.94892e-06	3.01572e-05	PF08263:Leucine rich repeat N-terminal domain	LRRNT_2
Acc03015	1.68081	2.70381e-07	5.0239e-06	O80920.1 Abscisic acid receptor PYL4	-
Acc03358	1.68027	8.48694e-06	0.000113466	Q9C5S1.1 Protein-tyrosine-phosphatase MKP1	DSPc
Acc04603	1.67897	5.22791e-12	2.12531e-10	Q43636.1 Thioredoxin H-type	-
Acc01480	1.67892	1.18983e-10	3.90348e-09	Q9LY05.1 Ethylene-responsive transcription factor ERF106	AP2
Acc03244	1.6782	2.13418e-16	1.51087e-14	RING-H2 zinc finger protein	-
Acc11870	1.67799	0.000682722	0.00516136	Q8LBB7.1 Cytokinin riboside 5'-monophosphate phosphoribohydrolase LOG5	-
Acc32136	1.67624	2.0674e-07	3.92604e-06	Q9SGD6.1 Arogenate dehydratase/prephenate dehydratase 6, chloroplastic	-
Acc24027	1.67583	2.10766e-12	9.0562e-11	PF05633:Protein of unknown function (DUF793)	-
Acc07288	1.67456	6.15163e-11	2.10536e-09	Q04088.1 Probable transcription factor PosF21	bZIP_1
Acc07018	1.6741	1.24821e-09	3.49783e-08	Q9SYZ7.1 UPF0496 protein At4g34320	-
Acc19137	1.67232	9.72198e-06	0.000128589	Q39688.1 Epidermis-specific secreted glycoprotein EP1	-
Acc21722	1.67079	2.37294e-14	1.31798e-12	O80340.1 Ethylene-responsive transcription factor 4	AP2
Acc09222	1.67005	6.07182e-12	2.44588e-10	Q9ZPY9.1 Phosphatidylinositol 4-kinase gamma 4	PI3_PI4_kinase
Acc14233	1.66986	1.00369e-05	0.000132414	Q9LY87.1 E3 ubiquitin-protein ligase RGLG2	-
Acc04291	1.66949	9.74986e-05	0.000978687	Q94AZ2.2 Sugar transport protein 13	Sugar_tr
Acc06234	1.66905	0.00110413	0.00772289	Q8LC45.2 Probable xyloglucan endotransglucosylase/hydrolase protein 33	-
Acc26544	1.66844	0.000159631	0.00149751	D3UAG1.1 UDP-glycosyltransferase 71A16	UDPGT
Acc13546	1.66778	1.08126e-08	2.57117e-07	Q03666.1 Probable glutathione S-transferase	GST_N
Acc17269	1.66777	8.16685e-11	2.74032e-09	Q43191.1 Probable linoleate 9S-lipoxygenase 5	Lipoxygenase
Acc18990	1.66455	3.27324e-08	7.25388e-07	PF07223:Protein of unknown function (DUF1421)	-
Acc19855	1.6643	0.00103455	0.0073156	Q9SKK8.2 RING-H2 finger protein ATL22	-
Acc07188	1.66418	3.9363e-06	5.69052e-05	Q9SII5.1 Protein EXORDIUM-like 5	-
Acc29707	1.6609	1.04535e-05	0.000137263	B9RAJ0.2 Probable aspartyl aminopeptidase	Peptidase_M18
Acc30810	1.65951	1.25185e-09	3.50485e-08	Q9FWA4.1 Probable galacturonosyltransferase 9	Glyco_transf_8
Acc20301	1.65824	6.92162e-12	2.75591e-10	Q9LV04.1 Probable plastid-lipid-associated protein 14, chloroplastic	Pkinase
Acc03678	1.65653	1.5827e-17	1.27179e-15	Q9FVI1.1 Actin-depolymerizing factor 2	Cofilin_ADF
Acc05408	1.65511	0.00233039	0.0141726	Q9VDL1.1 Esterase CG5412	-
Acc07827	1.65259	1.21883e-09	3.41859e-08	B6ZJZ9.1 Peroxisomal adenine nucleotide carrier 1	Mito_carr
Acc11961	1.65011	2.73367e-06	4.09547e-05	P27450.2 Probable serine/threonine-protein kinase Cx32, chloroplastic	Pkinase_Tyr
Acc24345	1.6485	5.81597e-09	1.4487e-07	Q45FA5.1 Serine/threonine-protein kinase SRPK	Pkinase
Acc33132	1.6478	5.17399e-08	1.10774e-06	Q9LX29.1 Serine/threonine-protein kinase-like protein ACR4	Pkinase_Tyr
Acc18178	1.64699	9.688e-08	1.96407e-06	Q9SU71.1 Protein EDS1B	Lipase_3
Acc14751	1.64386	9.70562e-08	1.96507e-06	O81007.1 Putative glycosyltransferase 7	-
Acc10307	1.64334	1.60925e-09	4.40969e-08	Q9SD53.1 UPF0481 protein At3g47200	-
Acc24212	1.64217	0.000829134	0.00607553	C7G304.1 Galactinol synthase 2	Glyco_transf_8
Acc05832	1.64099	3.5673e-09	9.28189e-08	Q3U1J0.1 Sodium-coupled neutral amino acid transporter 5	Aa_trans
Acc03198	1.63927	3.8495e-13	1.78549e-11	cyclic AMP-responsive element-binding protein	-
Acc33611	1.63776	2.70239e-05	0.000318248	Q39688.1 Epidermis-specific secreted glycoprotein EP1	B_lectin
Acc21989	1.63548	2.43106e-11	8.8482e-10	Q0WVV6.1 Calmodulin-binding protein 60 D	-
Acc01352	1.63534	3.8288e-07	6.92294e-06	P93604.1 Rust resistance kinase Lr10	Pkinase
Acc25104	1.63494	3.35393e-09	8.77096e-08	Q2MHE4.1 Serine/threonine-protein kinase HT1	Pkinase_Tyr
Acc20457	1.63453	1.59241e-05	0.000198812	Q8GT20.1 Benzyl alcohol O-benzoyltransferase	-
Acc08310	1.6339	0.000133063	0.00127963	PF05553:Cotton fibre expressed protein	-
Acc09293	1.63279	0.000105464	0.00104945	hypothetical protein	-
Acc23651	1.63182	2.00584e-07	3.81875e-06	C0LGK4.1 Probable LRR receptor-like serine/threonine-protein kinase At2g16250	Pkinase_Tyr
Acc13682	1.63166	0.0109482	0.0485806	PF11145:Protein of unknown function (DUF2921)	-
Acc10872	1.63164	7.03514e-09	1.73285e-07	Q9SII5.1 Protein EXORDIUM-like 5	-
Acc19497	1.62912	0.00138101	0.00925171	Q8RXS5.2 Probable disease resistance protein At5g63020	NB-ARC
Acc00237	1.62898	3.49371e-08	7.72588e-07	P58905.1 Ammonium transporter 1 member 1	Ammonium_transp
Acc24460	1.62892	3.94908e-12	1.63551e-10	P93031.3 GDP-mannose 4,6 dehydratase 2	-
Acc26090	1.62733	2.11382e-09	5.67175e-08	Q93YW5.1 Probable protein phosphatase 2C 58	PP2C
Acc19407	1.62622	2.49442e-19	2.51367e-17	Q0D5W6.1 Protein translation factor SUI1 homolog	SUI1
Acc12268	1.62606	1.02396e-05	0.000134744	P16273.2 Pathogen-related protein	-
Acc33424	1.62565	6.26844e-05	0.000667562	Q9FYB5.2 Chaperone protein dnaJ 11, chloroplastic	DnaJ
Acc08918	1.62556	3.23458e-10	9.96566e-09	Q9LIR6.1 Beta-amylase 1, chloroplastic	-
Acc15195	1.62214	8.67272e-12	3.38345e-10	Q9LDG2.1 Protein trichome birefringence-like 10	-
Acc08951	1.62188	1.01291e-07	2.03978e-06	Q9SRR7.1 Calmodulin-like protein 3	-
Acc24931	1.62142	1.89865e-06	2.94724e-05	Q9LF92.1 F-box protein PP2-A15	-
Acc31402	1.62115	3.57537e-13	1.66834e-11	O49840.1 Protein kinase 2B, chloroplastic	Pkinase_Tyr
Acc09373	1.62085	4.20124e-05	0.000468452	Q9FQA3.1 Glutathione transferase GST 23	GST_N
Acc12101	1.62081	4.96851e-06	7.03264e-05	chloroplast beta-amylase	-
Acc15594	1.62051	8.32511e-10	2.39808e-08	transmembrane protein	-
Acc09205	1.62011	3.64632e-11	1.29069e-09	Q9LQL5.1 Putative F-box protein At1g32420	-
Acc30350	1.61992	3.77036e-12	1.56568e-10	Q06445.1 Cysteine proteinase inhibitor	-
Acc21815	1.61926	1.27465e-07	2.50534e-06	Q9SHY8.2 Pre-mRNA-splicing factor SLU7-A	-
Acc18287	1.6187	4.63306e-05	0.000511356	Q9FLJ2.1 NAC domain-containing protein 100	NAM
Acc23228	1.61613	0.000370845	0.00309909	serine-rich protein-like protein	-
Acc30895	1.61444	3.59746e-07	6.5429e-06	Q9LSK9.1 Uncharacterized protein At5g65660	-
Acc12743	1.61413	1.29115e-09	3.60184e-08	Q84XG9.1 IAA-amino acid hydrolase ILR1-like 1	Peptidase_M20
Acc14201	1.61175	1.3555e-05	0.000173143	Q8L5Y9.2 Pantothenate kinase 2	Fumble
Acc03634	1.61121	0.00207338	0.0128932	RNA-binding protein 47C	-
Acc03400	1.61103	2.64934e-05	0.000312834	Q9SH58.1 Probable membrane-associated kinase regulator 2	-
Acc24417	1.6106	9.96556e-10	2.83108e-08	Q8GT75.2 NEP1-interacting protein 1	-
Acc09320	1.60846	1.64034e-08	3.78994e-07	P25766.2 Ras-related protein RGP1	Ras
Acc18048	1.60832	1.78548e-05	0.000220244	Q9FKS8.1 Lysine histidine transporter 1	Aa_trans
Acc29483	1.60611	1.04798e-06	1.71815e-05	Q9C6S7.1 Probable methyltransferase PMT20	-
Acc01996	1.6056	0.00105356	0.00741618	Q9ZVQ6.1 F-box protein PP2-B10	-
Acc04055	1.60357	3.61299e-05	0.000410937	Q9FME3.1 Transcription factor TCP5	TCP
Acc29303	1.60181	7.7112e-08	1.59147e-06	translocase subunit seca	-
Acc30786	1.60175	2.57904e-06	3.89019e-05	Q9SCZ4.1 Receptor-like protein kinase FERONIA	Pkinase_Tyr
Acc04688	1.6007	2.99482e-07	5.53139e-06	Q9CAD5.1 Mitogen-activated protein kinase kinase kinase YODA	Pkinase
Acc00558	1.59949	2.79712e-13	1.32316e-11	Q9C626.1 F-box protein At1g47056	-
Acc10934	1.5992	2.05552e-06	3.16534e-05	PF09335:SNARE associated Golgi protein	-
Acc21194	1.59826	0.00191572	0.0120804	Q9FY75.2 Potassium transporter 7	K_trans
Acc28481	1.59826	0.00830204	0.0391763	D7SFH9.1 Protein SUPPRESSOR OF NPR1-1 CONSTITUTIVE 4	Pkinase
Acc17680	1.5979	8.76452e-07	1.46408e-05	PF12023:Domain of unknown function (DUF3511)	-
Acc13002	1.59574	0.000391862	0.0032538	Q9LIC2.1 Transmembrane 9 superfamily member 7	-
Acc21385	1.5944	1.31625e-06	2.11647e-05	C0LGK9.1 Probable LRR receptor-like serine/threonine-protein kinase At2g24230	Pkinase_Tyr
Acc26429	1.59272	2.67469e-07	4.97278e-06	PF04654:Protein of unknown function, DUF599	-
Acc04046	1.59079	9.16142e-09	2.21082e-07	Q94KT8.1 Protein COBRA	-
Acc01138	1.5892	5.79685e-05	0.000621834	Q9C8D4.1 Butyrate--CoA ligase AAE11, peroxisomal	AMP-binding
Acc19423	1.58849	0.000409113	0.00336974	P87027.1 Septum-promoting GTP-binding protein 1	Ras
Acc15395	1.58782	9.26813e-07	1.54072e-05	Q9LDD1.1 Probable BOI-related E3 ubiquitin-protein ligase 3	-
Acc11748	1.58546	1.75521e-08	4.04024e-07	Q9STX1.1 Acyl-CoA-binding domain-containing protein 3	-
Acc09685	1.58428	2.59423e-19	2.59734e-17	Q9M0M5.2 Scarecrow-like protein 13	GRAS
Acc04262	1.58418	0.00469384	0.024772	PF00403:Heavy-metal-associated domain	HMA
Acc17654	1.58198	6.96406e-07	1.18769e-05	P0C1S9.1 Sn1-specific diacylglycerol lipase beta	Lipase_3
Acc08452	1.58197	5.08038e-06	7.1768e-05	Q9SCP6.1 UDP-glycosyltransferase 73D1	UDPGT
Acc17727	1.58036	0.00602537	0.0303467	O64556.3 Putative leucine-rich repeat receptor-like serine/threonine-protein kinase At2g19230	Pkinase_Tyr
Acc01850	1.57974	0.000132799	0.00127749	P22195.2 Cationic peroxidase 1	-
Acc11685	1.5793	7.14008e-12	2.82833e-10	Q0JEU6.2 G-type lectin S-receptor-like serine/threonine-protein kinase LECRK3	Pkinase
Acc22884	1.57835	3.85829e-07	6.97219e-06	Q8GZ17.2 COBRA-like protein 7	-
Acc02322	1.5776	8.31114e-05	0.000853091	Q9XI90.2 Probable WRKY transcription factor 4	WRKY
Acc20008	1.57677	5.46215e-06	7.64627e-05	A4XKC6.1 Putative pre-16S rRNA nuclease	-
Acc09787	1.57429	4.2551e-06	6.11142e-05	Q2HIV9.1 Transcription factor bHLH35	HLH
Acc09380	1.57344	2.18623e-09	5.84577e-08	Q9SRQ6.1 Non-specific phospholipase C3	Phosphoesterase
Acc27925	1.5733	7.28184e-05	0.000760561	Q07423.1 Hexose carrier protein HEX6	Sugar_tr
Acc13630	1.57102	1.21313e-08	2.86931e-07	O32107.1 Uncharacterized membrane protein YuiD	-
Acc25713	1.57076	0.00152581	0.0100498	#N/A	-
Acc22589	1.57058	4.79146e-08	1.03155e-06	P42044.1 Ferrochelatase-2, chloroplastic	-
Acc24174	1.56907	1.2494e-10	4.07728e-09	Q9LHG8.1 Protein ELC	-
Acc21004	1.56899	0.00165332	0.0107275	Q9SYZ7.1 UPF0496 protein At4g34320	-
Acc04670	1.5685	3.76957e-07	6.82782e-06	K4BV52.1 Allene oxide synthase 1, chloroplastic	p450
Acc04045	1.56544	0.00365494	0.0203036	Q9SRT7.1 COBRA-like protein 1	-
Acc26998	1.56537	2.29962e-10	7.25213e-09	Q9SZP1.1 Transcription repressor MYB4	Myb_DNA-binding
Acc19067	1.56462	3.5277e-06	5.16989e-05	Q1G3I2.1 B-box domain protein 30	-
Acc16676	1.56442	7.13416e-10	2.07434e-08	Q8GYN5.1 RPM1-interacting protein 4	-
Acc18904	1.56393	0.00176106	0.0112659	Q1MX30.1 Receptor kinase-like protein Xa21	Pkinase
Acc05202	1.56343	0.000446786	0.00363361	P93031.3 GDP-mannose 4,6 dehydratase 2	-
Acc23462	1.56318	0.00930233	0.0427999	Q9S735.1 Probable inorganic phosphate transporter 1-9	Sugar_tr
Acc10758	1.56244	2.34032e-11	8.57848e-10	Q39827.1 Arginine decarboxylase	-
Acc03310	1.56231	5.7931e-08	1.23176e-06	P93604.1 Rust resistance kinase Lr10	Pkinase
Acc26525	1.56199	2.43024e-10	7.63294e-09	Q9LRR7.1 9-cis-epoxycarotenoid dioxygenase NCED3, chloroplastic	RPE65
[truncated: 1,239 more rows]

## Sheet: Table S5B
Table S5B. Differentially expressed genes (DEGs) in the shoot apices of Accen Accen4 edited lines compared to wildtype control. Genes were selected based on the cut-off of log2 fold-change ≥ 1 or ≤ -1 and adjusted p-value ≤0.05.
Gene ID	log2FoldChange	pvalue	padj	Gene description	From Ye et al., 2022
Acc05678	9.52933	3.17973e-15	5.13307e-13	Q757I9.1 RNA exonuclease 4 && PF00929:Exonuclease
Acc09079	9.26513	9.52747e-14	1.19979e-11	Q6EU39.1 MADS-box transcription factor 6	AGL6 clade		17 SEP/AG/PI/AP1 clade genes elevated, 1 AP1 down
Acc21883	8.98138	9.86891e-14	1.23765e-11	Q39685.1 MADS-box protein CMB1 && PF01486:K-box region|PF00319:SRF-type transcription factor (DNA-binding and dimerisation domain)	SEP clade
Acc32725	8.63684	7.19086e-16	1.27623e-13	Q03489.2 Agamous-like MADS-box protein AGL9 homolog	SEP clade
Acc04041	8.38162	6.99452e-11	5.40144e-09	P29382.2 Developmental protein SEPALLATA 1	SEP clade
Acc17359	8.20772	2.82579e-07	9.69853e-06	Q93YV0.1 (E,E)-geranyllinalool synthase
Acc23601	8.20533	3.65539e-09	1.96698e-07	P23706.1 Floral homeotic protein DEFICIENS && PF00319:SRF-type transcription factor (DNA-binding and dimerisation domain)|PF01486:K-box region	PI clade
Acc20728	7.99198	5.24541e-09	2.73058e-07	Q40168.1 Floral homeotic protein AGAMOUS	AG clade -MADS 56
Acc26640	7.87528	1.263e-09	7.39976e-08	P29382.2 Developmental protein SEPALLATA 1	SEP clade
Acc14300	7.68922	9.41263e-09	4.65483e-07	Q03489.2 Agamous-like MADS-box protein AGL9 homolog	SEP clade
Acc25188	7.49767	9.98896e-09	4.91337e-07	Q3E9B8.1 ABC transporter G family member 23
Acc24088	7.17523	5.18847e-06	0.000127605	Q03378.1 Floral homeotic protein GLOBOSA && PF01486:K-box region|PF00319:SRF-type transcription factor (DNA-binding and dimerisation domain)	PI clade
Acc06158	7.16201	6.90407e-08	2.80122e-06	Q03489.2 Agamous-like MADS-box protein AGL9 homolog	SEP clade
Acc20814	6.95341	2.218e-07	7.86379e-06	Q39090.2 Protein UNUSUAL FLORAL ORGANS
Acc20245	6.93779	1.30755e-07	4.92343e-06	A7PZL3.1 Probable polygalacturonase
Acc26602	6.91716	9.61601e-07	2.86114e-05	Q9FLJ2.1 NAC domain-containing protein 100
Acc09329	6.82841	1.84903e-70	2.80581e-66	P02877.2 Pro-hevein
Acc20590	6.70473	2.00932e-05	0.000412869	P0CV95.1 (3S,6E)-nerolidol synthase 2, chloroplastic/mitochondrial
Acc08270	6.69759	2.76648e-24	1.47298e-21	Q03489.2 Agamous-like MADS-box protein AGL9 homolog	SEP clade
Acc20495	6.57208	7.50519e-07	2.30308e-05	-
Acc13891	6.55511	4.50352e-06	0.000113144	Q9LY46.1 Protein ESKIMO 1
Acc32390	6.51481	4.84951e-11	3.92474e-09	P48418.1 Flavonoid 3',5'-hydroxylase 1
Acc11756	6.50241	1.52419e-06	4.29105e-05	Q9C9R6.2 Putative pumilio homolog 7, chloroplastic
Acc01485	6.49119	3.5745e-06	9.18564e-05	Q41001.1 Blue copper protein
Acc02285	6.44813	7.17376e-07	2.21032e-05	P29382.2 Developmental protein SEPALLATA 1	SEP clade
Acc02105	6.33763	2.2739e-05	0.000459153	O23299.1 Enoyl-CoA delta isomerase 2, peroxisomal
Acc21087	6.25665	1.715e-64	1.73495e-60	C0HJG8.1 Basic secretory protease
Acc19546	6.20546	2.6405e-12	2.70731e-10	PF14368:Probable lipid transfer
Acc06606	6.18829	5.20385e-05	0.000944028	-
Acc05400	6.06298	3.67835e-05	0.000699701	-
Acc07953	5.93298	3.80151e-07	1.25268e-05	-
Acc25816	5.91959	0.000158542	0.00239861	O04204.1 60S acidic ribosomal protein P0-1 && PF00466:Ribosomal protein L10|PF00428:60s Acidic ribosomal protein
Acc11206	5.91719	0.000505866	0.00622568	-
Acc00936	5.81724	4.90778e-07	1.56951e-05	Q9LTS3.1 Cytokinin dehydrogenase 3
Acc25273	5.81582	0.000232063	0.00325006	Q39090.2 Protein UNUSUAL FLORAL ORGANS
Acc28165	5.79164	0.000139342	0.00214882	Q8GWP0.1 Transcription factor MYB39
Acc24401	5.77793	0.0001856	0.00273038	PF03087:Arabidopsis protein of unknown function
Acc19829	5.7385	0.000318546	0.00419235	-
Acc13833	5.73264	0.000135816	0.00210516	A7PJ32.1 CASP-like protein 1C2
Acc10987	5.72612	5.71473e-15	8.84879e-13	O04086.1 Probable receptor-like protein kinase At1g11050
Acc24570	5.72581	1.5472e-47	9.3912e-44	-
Acc27732	5.65151	4.58993e-10	2.97649e-08	Q9CAY3.1 Glycerol-3-phosphate acyltransferase 5
Acc06429	5.65074	0.0045435	0.0352479	Q9LZD8.1 UDP-glycosyltransferase 89A2 && PF00201:UDP-glucoronosyl and UDP-glucosyl transferase
Acc08521	5.6281	4.7173e-23	2.20255e-20	Q9SJL7.1 Transcription factor RAX2
Acc23128	5.57757	4.97386e-28	4.3129e-25	P36401.1 Glucan endo-1,3-beta-glucosidase, acidic isoform PR-Q'
Acc06824	5.5584	0.000735609	0.00848355	-
Acc07956	5.54181	0.00118694	0.0124387	-
Acc19207	5.49239	1.39256e-05	0.000298256	Q7XKU5.2 2-oxoglutarate-dependent dioxygenase DAO
Acc32067	5.49222	3.97954e-05	0.000744147	Q9SJE8.2 Aluminum-activated malate transporter 2
Acc11802	5.48597	0.000614189	0.0073213	-
Acc02334	5.46278	3.08745e-40	8.51829e-37	Q9FLJ2.1 NAC domain-containing protein 100
Acc19886	5.40575	0.00139379	0.0141189	O23507.1 Metalloendoproteinase 1-MMP
Acc12377	5.38138	3.14169e-06	8.29107e-05	P0C042.1 Uncharacterized protein At4g15970 && PF03407:Nucleotide-diphospho-sugar transferase
Acc19838	5.34532	9.85786e-05	0.00161194	Q07262.1 1-aminocyclopropane-1-carboxylate synthase
Acc14601	5.29579	1.38369e-30	1.67975e-27	Q6EU39.1 MADS-box transcription factor 6
Acc10524	5.27158	1.90224e-06	5.23401e-05	-
Acc10526	5.25025	0.000242837	0.00337602	-
Acc18268	5.24424	1.80927e-10	1.31363e-08	Q9CA68.1 GDSL esterase/lipase At1g74460
Acc08038	5.22897	4.51908e-12	4.4967e-10	-
Acc13953	5.22342	0.00233053	0.0212337	Q40872.1 Floral homeotic protein AGAMOUS	AG clade
Acc16576	5.18254	0.00129301	0.0133248	-
Acc02304	5.17538	0.00586905	0.0426532	-
Acc14105	5.14052	0.000199791	0.0028984	Q8GTF4.1 Floral homeotic protein APETALA 1 C	AP1 clade
Acc22786	5.13974	3.09139e-07	1.04245e-05	Q9ZQI8.1 Non-specific lipid-transfer protein-like protein At2g13820
Acc15702	5.11619	5.15606e-08	2.16401e-06	E3SU11.1 Thaumatin-like protein
Acc05802	5.10824	8.88911e-06	0.000205309	Q940Z5.1 Phenolic glucoside malonyltransferase 1 && PF02458:Transferase family
Acc27340	5.10592	0.00043317	0.00548448	PF14368:Probable lipid transfer
Acc12414	5.09196	1.36697e-06	3.8881e-05	Q9C5T4.2 WRKY transcription factor 18
Acc02739	5.04966	0.00250675	0.0224682	Q07423.1 Hexose carrier protein HEX6 && PF00083:Sugar (and other) transporter
Acc16951	5.03194	0.00306734	0.0262006	Q9CAX1.1 Protein trichome birefringence-like 8 && PF14416:PMR5 N terminal Domain|PF13839:GDSL/SGNH-like Acyl-Esterase family found in Pmr5 and Cas1p
Acc07989	5.01503	4.91076e-05	0.000896731	Q8GWP0.1 Transcription factor MYB39
Acc04253	5.01151	1.37621e-14	1.9984e-12	PF14368:Probable lipid transfer
Acc12023	5.00976	4.00243e-09	2.1236e-07	-
Acc09519	5.0097	1.26608e-09	7.40353e-08	O04681.1 Pathogenesis-related genes transcriptional activator PTI5
Acc20421	4.9786	0.000118148	0.00188323	Q8GWP0.1 Transcription factor MYB39
Acc09335	4.9694	1.02607e-05	0.000230498	Q7XKV4.2 Beta-glucosidase 12
Acc12710	4.92589	6.5829e-15	9.98922e-13	Q9FYG4.1 Aldehyde oxidase GLOX1
Acc19212	4.8819	0.00484413	0.0370127	PF14226:non-haem dioxygenase in morphine synthesis N-terminal
Acc08628	4.86907	0.00462118	0.0357321	O80434.2 Laccase-4
Acc09399	4.8441	0.00293154	0.0252753	F4HVY0.1 Protein ECERIFERUM 1 && PF04116:Fatty acid hydroxylase superfamily|PF12076:WAX2 C-terminal domain
Acc32864	4.81478	5.35465e-06	0.000131267	Q5PNY6.1 U-box domain-containing protein 21
Acc28620	4.78269	3.14955e-26	1.95073e-23	PF10604:Polyketide cyclase / dehydrase and lipid transport
Acc14518	4.76504	7.26196e-05	0.00124798	P0C897.1 Putative UPF0481 protein At3g02645 && PF03140:Plant protein of unknown function
Acc05800	4.75867	2.74749e-09	1.51332e-07	Q9LRQ8.1 Phenolic glucoside malonyltransferase 2 && PF02458:Transferase family
Acc00481	4.74463	6.79955e-06	0.000161093	O04887.1 Pectinesterase 2
Acc06155	4.72597	1.30199e-26	9.18934e-24	Q9FYA2.1 Probable WRKY transcription factor 75
Acc26209	4.70618	8.56995e-16	1.50341e-13	Q9LYT3.1 Protein DETOXIFICATION 41
Acc10525	4.68098	3.22655e-05	0.000625703	-
Acc07928	4.67601	4.07279e-05	0.000758779	Q9FHQ1.1 GDSL esterase/lipase At5g37690
Acc01014	4.67281	6.56523e-07	2.04148e-05	Q9SPV4.1 Salicylate carboxymethyltransferase
Acc07955	4.66782	3.34646e-10	2.26701e-08	-
Acc27144	4.66165	4.33863e-07	1.4128e-05	-
Acc04040	4.65517	0.000958833	0.0105167	P35631.2 Floral homeotic protein APETALA 1	AP1 clade
Acc03463	4.65058	0.000294616	0.0039476	P51613.1 Basic endochitinase
Acc07445	4.63073	0.000710626	0.00825227	P11670.1 Basic form of pathogenesis-related protein 1
Acc19096	4.62635	1.0672e-20	3.7228e-18	Q8VWJ2.1 Probable WRKY transcription factor 28
Acc06490	4.61406	7.94605e-15	1.18716e-12	Q8VWJ2.1 Probable WRKY transcription factor 28
Acc28064	4.60433	1.51387e-23	7.4104e-21	PF06521:PAR1 protein
Acc28619	4.60065	3.88906e-36	7.8686e-33	PF10604:Polyketide cyclase / dehydrase and lipid transport
Acc20411	4.56566	1.16345e-05	0.000255865	Q8GWP0.1 Transcription factor MYB39
Acc25924	4.5635	8.55697e-08	3.40808e-06	Q9SK08.2 LOB domain-containing protein 11
Acc28546	4.54608	0.00342262	0.0284818	Q9SND9.1 Uncharacterized acetyltransferase At3g50280 && PF02458:Transferase family
Acc02140	4.51333	0.000788514	0.00896608	B9GIE4.3 CASP-like protein 1B2
Acc03744	4.50173	3.16821e-06	8.34844e-05	Q9CAY3.1 Glycerol-3-phosphate acyltransferase 5
Acc02402	4.45542	4.85311e-06	0.000120628	-
Acc19545	4.45104	1.88183e-08	8.73266e-07	PF14368:Probable lipid transfer
Acc21156	4.43569	0.000257292	0.00353808	Q9FFI5.1 NAC domain-containing protein 86
Acc16405	4.43192	2.76801e-05	0.000545141	Q9FFS3.1 Probable WRKY transcription factor 24
Acc12147	4.41236	1.44999e-08	6.91913e-07	-
Acc06792	4.40249	0.000308738	0.00410061	Q9ZSA8.1 Protein DMR6-LIKE OXYGENASE 1
Acc21280	4.38183	0.000507728	0.00624101	PF05078:Protein of unknown function (DUF679)
Acc05358	4.37373	9.89738e-05	0.00161753	Q5PNY6.1 U-box domain-containing protein 21
Acc19828	4.3665	4.36302e-05	0.000806415	-
Acc25324	4.35711	3.3848e-14	4.62727e-12	Q9SD62.1 Putative receptor-like protein kinase At3g47110
Acc16642	4.35608	0.00101574	0.0109743	O64645.1 MADS-box protein SOC1
Acc24214	4.34554	4.39219e-07	1.42718e-05	Q8GXB4.1 WAT1-related protein At1g09380 && PF00892:EamA-like transporter family
Acc28947	4.33055	0.00141012	0.0142605	Q0JEU6.2 G-type lectin S-receptor-like serine/threonine-protein kinase LECRK3
Acc21101	4.31433	7.31832e-20	2.26637e-17	Q9AT54.1 Scopoletin glucosyltransferase
Acc08132	4.2826	0.0064138	0.0456609	Q02200.1 Lignin-forming anionic peroxidase
Acc09579	4.27348	2.08839e-17	4.46342e-15	Q9LD44.1 NAC transcription factor 56
Acc07326	4.25355	0.00339874	0.0283608	F4JVB8.1 Protein RADIALIS-like 1
Acc19043	4.21328	8.35982e-08	3.33832e-06	Q7XBH4.2 Myb-related protein Myb4
Acc27166	4.19798	0.00433035	0.0340228	O50001.1 Major allergen Pru ar 1
Acc06801	4.18821	5.43194e-06	0.00013266	-
Acc33731	4.15889	9.82138e-28	7.84393e-25	Q9LRR7.1 9-cis-epoxycarotenoid dioxygenase NCED3, chloroplastic
Acc11577	4.12491	1.45809e-19	4.38134e-17	-
Acc29071	4.07989	0.000604619	0.00722707	Q8LEE7.2 Ubiquinol oxidase 3, mitochondrial
Acc31039	4.02246	0.00171412	0.0166897	O80470.1 GDSL esterase/lipase At2g23540
Acc33355	4.01025	1.56773e-19	4.5749e-17	Q43077.1 Primary amine oxidase
Acc29641	4.0046	1.58268e-10	1.15742e-08	Q94CD1.1 Omega-hydroxypalmitate O-feruloyl transferase
Acc08274	3.96085	1.3066e-06	3.72339e-05	Q9FYA2.1 Probable WRKY transcription factor 75
Acc20583	3.93028	4.59806e-09	2.41848e-07	Q8S9L6.1 Cysteine-rich receptor-like protein kinase 29
Acc11677	3.92455	1.83797e-13	2.19608e-11	-
Acc01191	3.91073	1.76361e-10	1.28355e-08	-
Acc16880	3.90668	0.00113047	0.0119686	Q9LFG8.1 ABC transporter G family member 20
Acc01193	3.89671	9.9185e-07	2.93163e-05	-
Acc25135	3.89463	1.20979e-06	3.47689e-05	O81078.1 Glutamate receptor 2.9
Acc33566	3.88602	2.72543e-11	2.34983e-09	Q9LDE1.1 Transcription factor MYB108
Acc33010	3.88263	4.64527e-05	0.000855456	Q9FLR3.1 NAC domain-containing protein 79
Acc32891	3.87901	0.00376584	0.0305682	O22227.1 Protein MIZU-KUSSEI 1 && PF04759:Protein of unknown function, DUF617
Acc29258	3.87337	2.86569e-07	9.81612e-06	Q9LDE1.1 Transcription factor MYB108
Acc31360	3.86925	0.000307659	0.00408806	P80022.2 Extracellular ribonuclease LE
Acc18962	3.86267	2.3604e-08	1.06919e-06	Q9LVY1.1 Tyrosine aminotransferase
Acc28749	3.85607	0.000183262	0.00270254	PF04398:Protein of unknown function, DUF538
Acc17857	3.84424	8.42105e-06	0.000195304	P29602.3 Cucumber peeling cupredoxin
Acc23847	3.82003	5.39309e-31	6.81978e-28	Q9M2Y9.1 Transcription factor RAX3
Acc30079	3.81494	0.00680723	0.0477561	Q8GVE3.2 Flavanone 7-O-glucoside 2''-O-beta-L-rhamnosyltransferase
Acc14252	3.8123	0.00544757	0.040265	Q70PR7.2 Vinorine synthase && PF02458:Transferase family
Acc08558	3.80973	0.000224873	0.00316838	Q9LFG8.1 ABC transporter G family member 20
Acc00506	3.80289	3.66402e-11	3.06334e-09	Q9M2Y9.1 Transcription factor RAX3
Acc03457	3.77454	0.00508221	0.038311	Q9LUC8.1 Cytochrome P450 72A13 && PF00067:Cytochrome P450
Acc03662	3.7735	1.49875e-16	2.91574e-14	Q9SIY8.1 Laccase-5
Acc03323	3.77254	1.06573e-08	5.20837e-07	PF12776:Myb/SANT-like DNA-binding domain|PF13359:DDE superfamily endonuclease
Acc04170	3.76259	2.22385e-21	8.88047e-19	Q8LDC8.2 Ethylene-responsive transcription factor 1B
Acc07371	3.75508	0.00436283	0.0342153	-
Acc11895	3.74304	0.000149102	0.00227506	Q9SMU4.1 UPF0496 protein At3g49070 && PF05055:Protein of unknown function (DUF677)
Acc28361	3.74233	8.65427e-05	0.00144471	Q5PNY6.1 U-box domain-containing protein 21
Acc15856	3.73532	1.06716e-05	0.000238141	O23547.2 Expansin-like B1
Acc30422	3.72909	0.000406642	0.0051836	Q9LXV0.1 UDP-glycosyltransferase 92A1 && PF00201:UDP-glucoronosyl and UDP-glucosyl transferase
Acc16306	3.72572	2.37332e-09	1.32182e-07	Q9XIC7.1 Somatic embryogenesis receptor kinase 2
Acc30819	3.72499	2.45523e-14	3.43381e-12	Q6NKX1.1 Proline dehydrogenase 2, mitochondrial
Acc12540	3.72143	0.000205806	0.00296366	P42849.1 Umecyanin
Acc20585	3.70564	9.3086e-08	3.65941e-06	Q8S9L6.1 Cysteine-rich receptor-like protein kinase 29
Acc21103	3.70133	2.70606e-07	9.38587e-06	Q9AT54.1 Scopoletin glucosyltransferase
Acc11576	3.70095	1.77852e-12	1.86769e-10	-
Acc18623	3.70074	0.00217246	0.0200594	Q9FDW1.1 Transcription factor MYB44
Acc10785	3.69826	1.98093e-15	3.28521e-13	Q9FIG6.1 Dirigent protein 1
Acc06063	3.69725	6.66834e-06	0.000158813	O80470.1 GDSL esterase/lipase At2g23540
Acc02746	3.69038	0.0015878	0.0156709	Q41001.1 Blue copper protein
Acc09946	3.68047	7.53375e-10	4.6949e-08	Q9LW83.2 G-type lectin S-receptor-like serine/threonine-protein kinase CES101
Acc18281	3.6698	6.68159e-15	1.00885e-12	Q93Z27.1 Probable calcium-binding protein CML45
Acc14479	3.6587	4.66652e-07	1.49867e-05	P42849.1 Umecyanin
Acc33034	3.6523	0.000120526	0.00191062	Q9ZSA7.1 Protein DMR6-LIKE OXYGENASE 2
Acc14115	3.6507	6.74715e-15	1.01371e-12	Q96519.1 Peroxidase 11
Acc29493	3.64934	1.27579e-09	7.43647e-08	Q949P1.1 Abscisic acid 8'-hydroxylase 1
Acc03120	3.63673	4.15302e-07	1.36112e-05	O22822.1 UDP-glycosyltransferase 74F2
Acc04055	3.63615	1.34946e-14	1.96897e-12	Q9FME3.1 Transcription factor TCP5 && PF03634:TCP family transcription factor
Acc31574	3.63491	6.20772e-40	1.56998e-36	Q9FE06.1 Protein EXORDIUM-like 2
Acc18836	3.62917	1.76578e-05	0.000367556	P20024.1 Myb-related protein Zm1 && PF00249:Myb-like DNA-binding domain
Acc09950	3.62193	7.05959e-05	0.00122011	O81906.1 G-type lectin S-receptor-like serine/threonine-protein kinase B120
Acc23740	3.6164	2.74449e-21	1.05433e-18	Q9LJK2.2 Abscisic acid 8'-hydroxylase 4
Acc32723	3.61519	3.17206e-08	1.40129e-06	Q9FYA2.1 Probable WRKY transcription factor 75
Acc09518	3.61235	2.15313e-05	0.000438265	Q9FJ40.1 GDSL esterase/lipase At5g45960
Acc24078	3.59842	0.00215555	0.019963	Q9LMP1.1 Wall-associated receptor kinase 2
Acc27991	3.58285	0.00239383	0.0216927	Q9S746.1 Protein HOTHEAD
Acc23541	3.58279	0.0039716	0.0318134	Q94CH6.1 GDSL esterase/lipase EXL3
Acc33023	3.55842	8.17239e-08	3.27208e-06	Q8RX77.1 Protein NRT1/ PTR FAMILY 2.13
Acc22823	3.55834	0.000188379	0.00275789	Q42910.1 Pyruvate, phosphate dikinase, chloroplastic
Acc17995	3.54692	4.39712e-08	1.87691e-06	Q94CD1.1 Omega-hydroxypalmitate O-feruloyl transferase
Acc11578	3.54247	2.01191e-26	1.35688e-23	-
Acc05448	3.53475	0.00595136	0.043148	Q6K5Q0.1 Putative germin-like protein 2-1
Acc14258	3.53211	0.00070074	0.00815907	K4D9Y4.1 Acylsugar acyltransferase 3
Acc12738	3.52654	1.32696e-17	2.91826e-15	Q8L799.1 Inositol oxygenase 1
Acc05401	3.5223	0.000868541	0.00971952	-
Acc08131	3.50868	0.00334748	0.0280333	Q02200.1 Lignin-forming anionic peroxidase
Acc14253	3.48212	3.17745e-06	8.3636e-05	K4D9Y4.1 Acylsugar acyltransferase 3
Acc16500	3.46332	0.00014692	0.00224402	P48422.2 Cytochrome P450 86A1
Acc17161	3.46077	0.000217001	0.00309336	Q9SHQ8.2 Heavy metal-associated isoprenylated plant protein 4
Acc19476	3.45863	4.60946e-09	2.42029e-07	Q93VY3.1 NAC domain-containing protein 72
Acc06791	3.44	0.00418577	0.0330731	Q9ZSA7.1 Protein DMR6-LIKE OXYGENASE 2
Acc02657	3.42067	2.93881e-08	1.30777e-06	PF03168:Late embryogenesis abundant protein
Acc13288	3.41275	5.24002e-15	8.1974e-13	-
Acc21359	3.41174	0.00271951	0.0238953	Q40872.1 Floral homeotic protein AGAMOUS	AG clade
Acc04207	3.40538	1.68172e-08	7.8763e-07	Q8LPS2.1 Protein ACCELERATED CELL DEATH 6 && PF13962:Domain of unknown function|PF12796:Ankyrin repeats (3 copies)
Acc17357	3.37257	3.25127e-09	1.77151e-07	Q9LD44.1 NAC transcription factor 56
Acc25500	3.35591	0.000543515	0.00658225	P34913.2 Bifunctional epoxide hydrolase 2
Acc06843	3.35315	3.83213e-14	5.2153e-12	Q9LXA5.1 L-type lectin-domain containing receptor kinase IX.1
Acc16223	3.34895	0.00072692	0.00840392	-
Acc31680	3.34746	0.00110677	0.0117527	PF00168:C2 domain
Acc25057	3.34691	1.20736e-10	8.95894e-09	O81832.4 G-type lectin S-receptor-like serine/threonine-protein kinase At4g27290
Acc16577	3.34102	2.05132e-47	1.03759e-43	Q6XQ14.1 2-methylbutanal oxime monooxygenase
Acc00454	3.33927	2.36051e-05	0.000473803	-
Acc17513	3.31175	3.02645e-07	1.02511e-05	Q8VYH6.1 Cytochrome b561 and DOMON domain-containing protein At4g17280
Acc20581	3.30981	5.28015e-09	2.74396e-07	O81833.1 G-type lectin S-receptor-like serine/threonine-protein kinase SD1-1
Acc22908	3.30263	9.38114e-55	7.1177e-51	Q9LDE1.1 Transcription factor MYB108
Acc07954	3.29689	1.45226e-05	0.000310384	-
Acc05379	3.29682	5.04698e-06	0.000124732	Q9LGQ6.1 Acyl transferase 9
Acc08593	3.28798	0.000196893	0.00286457	Q7XKU5.2 2-oxoglutarate-dependent dioxygenase DAO
Acc10416	3.28591	0.00473161	0.0364004	P23706.1 Floral homeotic protein DEFICIENS && PF01486:K-box region	PI clade
Acc09615	3.26453	0.00187774	0.0179263	Q8GWP0.1 Transcription factor MYB39
Acc02076	3.25939	1.95506e-08	9.03109e-07	Q7XBH4.2 Myb-related protein Myb4
Acc23738	3.24774	0.000736321	0.00848712	P17859.1 Alpha-amylase
Acc20126	3.24058	0.0037946	0.0307592	PF01762:Galactosyltransferase
Acc27484	3.22171	9.88978e-06	0.000224491	Q8LDC8.2 Ethylene-responsive transcription factor 1B
Acc05254	3.20296	1.49407e-05	0.000317754	Q40392.1 TMV resistance protein N && PF01582:TIR domain|PF00931:NB-ARC domain
Acc17747	3.20289	2.38573e-08	1.07906e-06	Q9XIE2.1 ABC transporter G family member 36
Acc10668	3.19901	0.000155565	0.00236181	A7PQW3.2 Glucan endo-1,3-beta-glucosidase
Acc12747	3.19693	1.25102e-05	0.000272385	-
Acc31857	3.1897	1.20893e-06	3.47689e-05	A7NY33.1 Peroxidase 4
Acc27160	3.18644	0.00227641	0.0208218	O50001.1 Major allergen Pru ar 1
Acc06762	3.18307	0.00275396	0.0240865	Q9ZQI7.2 Aminotransferase ALD1
Acc13502	3.17817	3.90335e-32	5.64108e-29	P93735.1 Early light-induced protein 1, chloroplastic
Acc01909	3.17561	1.22223e-05	0.000267243	-
Acc12543	3.1723	3.95753e-05	0.000741859	P42849.1 Umecyanin
Acc19063	3.16867	9.06373e-06	0.000208865	Q9LRJ9.1 Cysteine-rich repeat secretory protein 38
Acc20580	3.16397	0.00203976	0.0191182	O65479.2 Putative cysteine-rich receptor-like protein kinase 20
Acc27879	3.16035	3.13353e-18	7.60797e-16	Q9LY00.1 Probable WRKY transcription factor 70
Acc29877	3.15455	6.22487e-21	2.24903e-18	Q9FLJ2.1 NAC domain-containing protein 100
Acc10060	3.15269	1.01444e-06	2.98617e-05	PF08263:Leucine rich repeat N-terminal domain|PF13855:Leucine rich repeat
Acc33632	3.14876	3.54167e-06	9.13013e-05	C0LGX3.1 LRR receptor-like serine/threonine-protein kinase HSL2
Acc18578	3.1371	1.47604e-09	8.48413e-08	-
Acc07935	3.12864	0.000367756	0.00476559	PF14683:Polysaccharide lyase family 4, domain III|PF14686:Polysaccharide lyase family 4, domain II|PF06045:Rhamnogalacturonate lyase family
Acc32727	3.11601	0.000141536	0.00217713	Q9M2U5.1 Endochitinase EP3
Acc14803	3.11051	1.06294e-05	0.00023755	Q56YT0.2 Laccase-3
Acc33613	3.10657	0.000101315	0.00165047	Q8GYA4.3 Cysteine-rich receptor-like protein kinase 10
Acc31034	3.10124	0.000888512	0.00990058	Q9SE93.1 Polyneuridine-aldehyde esterase
Acc30121	3.09978	1.46224e-06	4.1397e-05	Q9SJL9.1 Probable xyloglucan endotransglucosylase/hydrolase protein 32
Acc06113	3.09929	0.00225557	0.0206686	Q8RY17.1 Wall-associated receptor kinase-like 22
Acc29514	3.08414	2.53628e-11	2.19924e-09	P49043.1 Vacuolar-processing enzyme
Acc09652	3.07813	0.00124211	0.0128922	Q9SY89.1 Putative G-type lectin S-receptor-like serine/threonine-protein kinase At1g61610
Acc31505	3.0777	5.10572e-19	1.39598e-16	O49255.1 NAC transcription factor 29
Acc27368	3.07522	9.07769e-12	8.45088e-10	Q9LIK5.1 Calmodulin-like protein 11 && PF13499:EF-hand domain pair
Acc01301	3.04636	5.60587e-07	1.77591e-05	Q9FLV0.1 Protein DOWNY MILDEW RESISTANCE 6
Acc05428	3.04409	0.00334085	0.0279855	Q8GWP0.1 Transcription factor MYB39
Acc28299	3.03755	6.40727e-11	4.99882e-09	Q9FMY1.1 Cytochrome P450 86B1 && PF00067:Cytochrome P450
Acc06816	3.03514	6.58435e-13	7.31972e-11	Q9LXA5.1 L-type lectin-domain containing receptor kinase IX.1
Acc06350	3.02509	6.2076e-22	2.65344e-19	O49255.1 NAC transcription factor 29
Acc31206	3.01794	1.86814e-15	3.11518e-13	Q6NLC8.1 Uncharacterized protein At1g66480 && PF14009:Domain of unknown function (DUF4228)
Acc28856	3.01175	1.28113e-05	0.000276931	-
Acc03241	3.00389	0.00134657	0.0137785	Q9FLV0.1 Protein DOWNY MILDEW RESISTANCE 6
Acc19208	2.99961	1.04342e-05	0.000234049	Q7XKU5.2 2-oxoglutarate-dependent dioxygenase DAO
Acc27554	2.98433	1.10304e-05	0.000245378	Q9SQZ0.1 Cationic amino acid transporter 7, chloroplastic
Acc16044	2.97923	1.59544e-21	6.45601e-19	Q9SBQ9.1 Flavonoid 3'-monooxygenase
Acc30738	2.97608	3.08564e-07	1.04167e-05	Q9FLJ2.1 NAC domain-containing protein 100
Acc16831	2.97211	2.90144e-11	2.48044e-09	-
Acc03953	2.96858	1.11018e-05	0.000246654	P36401.1 Glucan endo-1,3-beta-glucosidase, acidic isoform PR-Q'
Acc24523	2.96644	2.32614e-07	8.20886e-06	Q9LDE1.1 Transcription factor MYB108
Acc01302	2.96325	7.06946e-08	2.86068e-06	Q9FLV0.1 Protein DOWNY MILDEW RESISTANCE 6
Acc23721	2.95244	5.48628e-06	0.000133523	O48723.1 Patatin-like protein 2
Acc03580	2.94692	3.7238e-07	1.22841e-05	Q9M210.1 Ethylene-responsive transcription factor ERF035 && PF00847:AP2 domain
Acc20125	2.94321	9.53342e-06	0.000217541	PF05553:Cotton fibre expressed protein
Acc07002	2.9398	6.41226e-13	7.18102e-11	PF00400:WD domain, G-beta repeat
Acc02656	2.93592	0.00125146	0.0129715	PF03168:Late embryogenesis abundant protein
Acc03614	2.93462	0.0001458	0.00223028	Q3E6Y3.1 Uncharacterized protein At1g28695
Acc13616	2.93002	0.00238518	0.02163	Q67ZU1.1 Triacylglycerol lipase 2
Acc27483	2.92922	4.79836e-05	0.000879912	-
Acc28853	2.92326	3.24086e-11	2.7474e-09	P81370.2 Thaumatin-like protein
Acc03950	2.92228	0.000201304	0.00291339	-
Acc09627	2.91806	1.72896e-13	2.07401e-11	O49561.2 Gibberellin 2-beta-dioxygenase 8
Acc02027	2.91751	0.00121427	0.0126638	PF13202:EF hand
Acc32155	2.91414	1.43539e-19	4.35627e-17	Q5RBU7.1 Lysosomal Pro-X carboxypeptidase
Acc17409	2.9136	5.78697e-05	0.00102767	O64781.1 G-type lectin S-receptor-like serine/threonine-protein kinase At1g61390
Acc18006	2.91359	0.000267667	0.00366085	Q9SJE2.1 Palmitoyl-acyl carrier protein thioesterase, chloroplastic
Acc30521	2.91109	7.79652e-06	0.000182955	Q96509.1 Peroxidase 55
Acc31318	2.90811	1.1412e-06	3.3048e-05	Q9LDE1.1 Transcription factor MYB108
Acc04813	2.90544	3.40301e-10	2.30018e-08	Q9FKL2.1 Transcription factor MYB36
Acc27997	2.89346	2.53379e-09	1.40582e-07	Q6EU39.1 MADS-box transcription factor 6
Acc26783	2.88733	9.03337e-22	3.80769e-19	O04164.1 Cytochrome P450 71A6, partial [Nepeta racemosa] && PF00067:Cytochrome P450
Acc12539	2.8832	0.000162675	0.00244372	Q41001.1 Blue copper protein
Acc26607	2.87897	0.000780906	0.00889296	-
Acc26144	2.87786	0.000316869	0.00417571	Q9FL59.1 FT-interacting protein 1 && PF00168:C2 domain|PF08372:Plant phosphoribosyltransferase C-terminal
Acc23189	2.87737	1.84563e-06	5.09663e-05	Q53Q70.1 Transcription factor TGAL4
Acc26606	2.87656	7.88578e-05	0.00134151	-
Acc13536	2.87217	5.2554e-23	2.41661e-20	Q9SQ80.1 Gibberellin 2-beta-dioxygenase 1
Acc29687	2.87201	0.00676751	0.0475213	O65039.1 Vignain
Acc11870	2.87092	3.6796e-05	0.000699701	Q8LBB7.1 Cytokinin riboside 5'-monophosphate phosphoribohydrolase LOG5
Acc03683	2.86984	0.00449344	0.0349312	Q9SLD4.1 Zinc finger protein ZAT11 && PF13912:C2H2-type zinc finger
Acc27636	2.86386	0.000301441	0.00402129	-
Acc27691	2.85714	3.52589e-06	9.10701e-05	Q9SLD4.1 Zinc finger protein ZAT11 && PF13912:C2H2-type zinc finger
Acc13969	2.85244	0.00100962	0.0109198	Q9SK55.1 Transcription factor JUNGBRUNNEN 1
Acc23914	2.85091	6.43166e-05	0.00112245	-
Acc28130	2.84715	1.11756e-11	1.02468e-09	Q850K7.2 Expansin-like B1
Acc16689	2.84217	9.41684e-08	3.69717e-06	Q850K7.2 Expansin-like B1
Acc04901	2.83945	1.44152e-13	1.74298e-11	Q9ZPE7.1 Protein EXORDIUM
Acc01218	2.83784	3.07042e-26	1.94134e-23	PF00168:C2 domain
Acc19181	2.83644	0.000975416	0.0106677	-
Acc25333	2.83261	0.00341524	0.028436	-
Acc04606	2.83254	7.6378e-09	3.8314e-07	Q67YU0.1 Cytokinin dehydrogenase 5
Acc03651	2.82799	7.71147e-06	0.000181142	A7NY33.1 Peroxidase 4
Acc12559	2.8215	1.3918e-11	1.26089e-09	PF05553:Cotton fibre expressed protein
Acc08861	2.82003	3.16135e-25	1.81026e-22	PF01190:Pollen proteins Ole e I like
Acc17258	2.81326	0.00423026	0.0333726	F4HZC3.1 Putative UDP-glucuronate:xylan alpha-glucuronosyltransferase 5
Acc23330	2.79738	0.00140694	0.0142331	P48981.1 Beta-galactosidase
Acc21046	2.796	5.31481e-05	0.000958972	P93039.2 Nucleobase-ascorbate transporter 4
Acc17923	2.79427	5.54762e-06	0.0001348	O64815.1 Probable N-acetyltransferase HLS1-like && PF00583:Acetyltransferase (GNAT) family
Acc25260	2.79256	2.74603e-07	9.49195e-06	Q8GTB6.1 Tetrahydrocannabinolic acid synthase
Acc08717	2.79073	0.000983634	0.0107036	Q9LZX1.1 Protein LURP-one-related 15 && PF04525:LURP-one-related
Acc07578	2.78696	1.18149e-07	4.50466e-06	Q67XC9.1 Probable trehalose-phosphate phosphatase D
Acc09164	2.77778	4.77134e-06	0.00011879	Q07262.1 1-aminocyclopropane-1-carboxylate synthase
Acc27169	2.75854	1.5671e-07	5.79294e-06	O50001.1 Major allergen Pru ar 1
Acc28558	2.75308	5.28449e-10	3.38352e-08	-
Acc02096	2.75145	0.00203123	0.0190618	Q7XBH4.2 Myb-related protein Myb4
Acc32638	2.74115	2.10501e-05	0.000429912	PF03760:Late embryogenesis abundant (LEA) group 1
Acc09386	2.7355	0.000313955	0.00414689	O82166.1 AT-hook motif nuclear-localized protein 21
Acc28851	2.73513	3.59954e-15	5.78003e-13	P50701.1 Osmotin-like protein OSML13
Acc33141	2.73206	2.11318e-16	4.05905e-14	B9HMP5.2 CASP-like protein 1D1
Acc01126	2.72578	7.17049e-09	3.62092e-07	Q9M345.1 L-type lectin-domain containing receptor kinase IV.2
Acc27351	2.72269	0.000250857	0.00346846	Q9LUI1.1 Leucine-rich repeat extensin-like protein 6
Acc10851	2.7149	1.11615e-06	3.24465e-05	Q9ZVP8.2 NAC domain-containing protein 35
Acc27473	2.70776	4.01194e-05	0.000748822	Q7XBH4.2 Myb-related protein Myb4
Acc09657	2.70203	6.82779e-10	4.28134e-08	PF00643:B-box zinc finger
Acc13851	2.69711	1.13564e-12	1.21787e-10	Q5JNJ5.1 Early nodulin-like protein 1
Acc03590	2.68977	4.15223e-06	0.000105013	Q4G2J5.1 Derlin-1.2
Acc01127	2.68766	9.07992e-10	5.52237e-08	Q9FG33.1 Probable L-type lectin-domain containing receptor kinase S.5
Acc14303	2.68655	0.00295674	0.0254349	Q9FYA2.1 Probable WRKY transcription factor 75
Acc25520	2.6855	0.00126851	0.0131258	O82245.1 Translocator protein homolog
Acc21335	2.67767	1.47049e-05	0.000313619	Q8VWJ2.1 Probable WRKY transcription factor 28
Acc23617	2.6768	8.29141e-08	3.31536e-06	Q67YU0.1 Cytokinin dehydrogenase 5
Acc00417	2.67564	0.00169317	0.0165038	Q96316.1 Uclacyanin-3
Acc03585	2.67426	1.05152e-18	2.70445e-16	Q07423.1 Hexose carrier protein HEX6 && PF00083:Sugar (and other) transporter
Acc22438	2.67309	0.00155425	0.015415	Q9SAH7.1 Probable WRKY transcription factor 40
Acc04262	2.67085	2.00684e-07	7.21629e-06	PF00403:Heavy-metal-associated domain
Acc06203	2.66938	1.25567e-08	6.02978e-07	Q9LPV4.1 Protein DETOXIFICATION 31
Acc31136	2.66852	1.21111e-05	0.000265195	P37064.1 L-ascorbate oxidase
Acc20578	2.66716	4.39067e-14	5.92233e-12	Q9M0X5.1 Cysteine-rich receptor-like protein kinase 25
Acc32604	2.66445	1.07379e-12	1.15974e-10	P42849.1 Umecyanin
Acc16578	2.66	1.73195e-08	8.08658e-07	Q01591.1 Osmotin-like protein TPM-1
Acc09392	2.65992	1.17851e-06	3.39986e-05	Q9LQL2.2 Protein NRT1/ PTR FAMILY 7.3
Acc08562	2.65927	1.22769e-05	0.000267858	Q84W80.2 F-box/LRR-repeat protein At3g03360 && PF00646:F-box domain
Acc07942	2.65562	2.26526e-08	1.03693e-06	Q940V3.1 UDP-glycosyltransferase 91A1 && PF00201:UDP-glucoronosyl and UDP-glucosyl transferase
Acc28018	2.65519	0.000186692	0.00273849	O82752.1 Protein DETOXIFICATION 49
Acc28572	2.65018	4.45123e-29	4.09365e-26	-
Acc21759	2.64422	1.63538e-10	1.19308e-08	Q9SQ80.1 Gibberellin 2-beta-dioxygenase 1
Acc21163	2.64173	1.17763e-07	4.49888e-06	O64798.1 Inactive serine/threonine-protein kinase At1g67470 && PF00069:Protein kinase domain
Acc01190	2.63957	3.36955e-05	0.000650525	-
Acc30863	2.63276	2.55285e-16	4.8122e-14	P82353.1 Non-specific lipid-transfer protein 2
Acc10943	2.63244	0.000854301	0.00958846	F4I594.1 Disease resistance protein RML1A
Acc14257	2.62659	0.000584702	0.00701943	Q70PR7.2 Vinorine synthase && PF02458:Transferase family
Acc13860	2.61795	1.02138e-06	3.00366e-05	PF12734:Cysteine-rich TM module stress tolerance
Acc31254	2.60519	3.86184e-05	0.000727066	Q6L5F4.1 Probable calcium-binding protein CML14
Acc21382	2.59969	9.5915e-06	0.000218374	Q1MX30.1 Receptor kinase-like protein Xa21
Acc18546	2.59626	6.97867e-06	0.00016495	PF08263:Leucine rich repeat N-terminal domain|PF13855:Leucine rich repeat
Acc24555	2.59541	1.75269e-12	1.84696e-10	Q9LZP8.1 bZIP transcription factor 53
Acc04137	2.5935	0.000332472	0.00435861	O04529.1 Metalloendoproteinase 2-MMP
Acc13034	2.59329	6.37413e-05	0.00111369	Q9FG68.1 Transcription factor RAX1
Acc23969	2.58471	4.35835e-06	0.000109587	O65657.1 Heavy metal-associated isoprenylated plant protein 23
Acc01124	2.58175	0.00141695	0.0143248	-
Acc11546	2.57988	0.0031363	0.0266757	Q9LPK5.2 Probable calcium-binding protein CML44
Acc06335	2.5767	0.00228018	0.02085	Q9CA57.1 Glutathione S-transferase U10
Acc05408	2.56941	5.75365e-06	0.000138916	Q9VDL1.1 Esterase CG5412 && PF03959:Serine hydrolase (FSH1)
Acc03929	2.56923	2.25413e-08	1.03339e-06	P52408.1 Glucan endo-1,3-beta-glucosidase, basic isoform
Acc02101	2.56065	0.00052114	0.0063782	Q9LTC6.1 Ethylene-responsive transcription factor ERF095 && PF00847:AP2 domain
Acc15786	2.55614	0.000171702	0.00256068	Q9SU39.1 Probable trehalose-phosphate phosphatase F
Acc27894	2.55485	0.00345555	0.028685	-
Acc33184	2.55259	1.82271e-05	0.000377335	Q9LDE1.1 Transcription factor MYB108
Acc19512	2.5487	0.00338941	0.0282985	P27482.2 Calmodulin-like protein 3
Acc25046	2.53846	9.48496e-09	4.68064e-07	Q9M0X5.1 Cysteine-rich receptor-like protein kinase 25
Acc33340	2.53839	0.000979045	0.0106745	O31633.1 Putative ribosomal-protein-alanine acetyltransferase && PF13302:Acetyltransferase (GNAT) domain
Acc11616	2.53759	1.66761e-17	3.64102e-15	Q93Z38.2 Tryptophan aminotransferase-related protein 4 && PF04863:Alliinase EGF-like domain|PF04864:Allinase
Acc14478	2.53655	2.22134e-05	0.000450037	P42849.1 Umecyanin
Acc13990	2.53151	3.39731e-05	0.00065339	Q5PNY6.1 U-box domain-containing protein 21
Acc27134	2.5301	2.092e-12	2.18179e-10	P07979.3 Lichenase
Acc26093	2.52319	2.09433e-08	9.64504e-07	PF12734:Cysteine-rich TM module stress tolerance
Acc07108	2.5216	1.10886e-06	3.22866e-05	Q93X17.1 Snakin-2
Acc01022	2.51631	3.33517e-05	0.000644297	Q8VZG2.1 Protein HYPER-SENSITIVITY-RELATED 4
Acc11639	2.51369	0.000806808	0.00912968	-
Acc08916	2.51111	0.00168682	0.0164714	PF13202:EF hand
Acc23014	2.50853	7.56396e-05	0.00129402	Q9FFN2.2 Probable glycosyltransferase At5g03795 && PF03016:Exostosin family
Acc05801	2.50516	2.57949e-05	0.000513007	Q940Z5.1 Phenolic glucoside malonyltransferase 1 && PF02458:Transferase family
Acc28493	2.4982	3.95385e-10	2.61999e-08	Q9LDE1.1 Transcription factor MYB108
Acc06812	2.48809	9.04429e-15	1.33245e-12	O82225.1 Gamma-glutamyl peptidase 5 && PF00117:Glutamine amidotransferase class-I
Acc09636	2.47847	2.34693e-08	1.06468e-06	Q8GYA4.3 Cysteine-rich receptor-like protein kinase 10
Acc27100	2.47627	9.57875e-08	3.74035e-06	Q9LDE1.1 Transcription factor MYB108
Acc11675	2.47451	0.000246609	0.00341907	Q8L936.2 Putative clathrin assembly protein At4g40080 && PF07651:ANTH domain
Acc18597	2.47193	2.06851e-10	1.48059e-08	Q9LSC2.1 PTI1-like tyrosine-protein kinase At3g15890 && PF00069:Protein kinase domain
Acc18051	2.46928	6.63414e-07	2.05954e-05	Q339N5.2 Cellulose synthase-like protein H1
Acc16026	2.46781	5.50619e-05	0.000987048	P10290.1 Anthocyanin regulatory C1 protein && PF00249:Myb-like DNA-binding domain
Acc04799	2.4609	1.62481e-05	0.000342917	Q9FS10.1 Phytosulfokines
Acc11746	2.45658	0.000123343	0.00194762	-
Acc24837	2.44978	4.09661e-05	0.000762281	Q9FGH9.1 Exocyst complex component EXO70B1
Acc19486	2.44652	1.25069e-12	1.32718e-10	P24805.1 Stem-specific protein TSJT1 && PF12481:Aluminium induced protein
Acc00408	2.44234	2.32465e-10	1.64072e-08	P29063.1 Pathogenesis-related protein PR-4B
Acc03290	2.43928	3.81465e-13	4.35228e-11	P52410.2 3-oxoacyl-[acyl-carrier-protein] synthase I, chloroplastic
Acc06866	2.43915	0.00642423	0.0457137	Q41359.1 Pathogenesis-related protein PR-1 type
Acc32086	2.43706	8.58128e-30	9.64567e-27	Q9XIN8.1 F-box protein At2g27310 && -
Acc13050	2.43277	3.24853e-05	0.000629162	-
Acc09840	2.42886	0.00363273	0.0298294	Q9LTS4.1 Putative transcription factor bHLH041
Acc22631	2.42732	0.00023187	0.00324886	Q3ZPN4.1 Methanol O-anthraniloyltransferase
Acc31815	2.4259	1.37349e-08	6.56444e-07	P31752.2 Asparagine synthetase [glutamine-hydrolyzing]
Acc28966	2.42467	0.00239745	0.0216935	O23553.3 Beta-amylase 3, chloroplastic
Acc21383	2.42037	0.00133544	0.0136816	Q2R2D5.1 Receptor kinase-like protein Xa21
Acc29602	2.41582	1.74241e-11	1.55075e-09	O48559.1 Protein UNIFOLIATA && PF01698:Floricaula / Leafy protein	LFY2
Acc04082	2.41517	3.86754e-11	3.18957e-09	Q9FLJ2.1 NAC domain-containing protein 100
Acc19236	2.41165	0.000501911	0.00618929	C0LGG9.2 Probable LRR receptor-like serine/threonine-protein kinase At1g53440
Acc30770	2.40985	0.00310817	0.0264822	Q8KZP5.1 2-hydroxy-6-oxononadienedioate/2-hydroxy-6-oxononatrienedioate hydrolase
Acc15845	2.40926	1.25481e-07	4.74599e-06	Q9SKK8.2 RING-H2 finger protein ATL22
Acc08663	2.40276	0.00117462	0.0123352	Q9SG96.1 RING-H2 finger protein ATL72
Acc06537	2.39798	3.78375e-08	1.64282e-06	Q9SA85.1 Berberine bridge enzyme-like 8
Acc18122	2.39649	0.000218329	0.0031056	Q84JS6.1 Homeobox protein knotted-1-like 6
Acc09705	2.39528	3.3053e-09	1.79772e-07	PF04720:PDDEXK-like family of unknown function
Acc11560	2.39376	2.12328e-17	4.50625e-15	O49290.2 Carboxyvinyl-carboxyphosphonate phosphorylmutase, chloroplastic
Acc30419	2.38205	0.000351437	0.00458348	Q9AR73.1 Hydroquinone glucosyltransferase
Acc19962	2.3812	0.00588667	0.0427608	P93733.4 Phospholipase D beta 1
Acc06220	2.37837	3.11157e-20	1.02645e-17	Q9XGN4.1 Galactinol synthase 1
Acc07052	2.37833	0.00413768	0.0327956	PF12695:Alpha/beta hydrolase family
Acc01100	2.37747	1.06428e-05	0.000237674	Q9ZVP8.2 NAC domain-containing protein 35
Acc00338	2.37432	7.56887e-07	2.32028e-05	Q9M2U5.1 Endochitinase EP3
Acc09787	2.37062	0.000471652	0.00589789	Q2HIV9.1 Transcription factor bHLH35
Acc23483	2.37025	1.69925e-06	4.73124e-05	B9S2H4.1 Glycosyltransferase family 92 protein RCOM_0530710 && PF01697:Glycosyltransferase family 92
Acc15647	2.36769	1.05209e-07	4.06234e-06	O03982.1 Heavy metal-associated isoprenylated plant protein 39
Acc31127	2.36692	0.00296352	0.0254715	P14133.1 L-ascorbate oxidase
Acc09948	2.36235	0.000978115	0.0106745	Q9ZR08.3 G-type lectin S-receptor-like serine/threonine-protein kinase At4g03230
Acc17599	2.36221	5.19137e-05	0.000942866	Q9C5V5.2 Glutamate receptor 2.8
Acc01056	2.35896	5.61292e-05	0.00100204	Q8VYZ3.1 Probable pectinesterase 53
Acc18254	2.35631	6.13606e-11	4.79957e-09	Q9ZP41.1 EG45-like domain containing protein
Acc22246	2.35468	0.000741506	0.00854041	Q9C827.1 Coatomer subunit beta'-2
Acc07934	2.35016	0.00090874	0.0100874	Q9LGQ6.1 Acyl transferase 9
Acc03517	2.34311	1.64129e-05	0.000345433	Q9FLI3.1 Probable protein phosphatase 2C 75
Acc21162	2.33821	3.58827e-12	3.63001e-10	P11670.1 Basic form of pathogenesis-related protein 1
Acc07437	2.33796	1.87556e-07	6.77634e-06	Q9FS10.1 Phytosulfokines
Acc01353	2.33655	9.17537e-16	1.60036e-13	P93604.1 Rust resistance kinase Lr10
Acc02235	2.33461	0.000184554	0.00271895	F4HQ23.2 LEAF RUST 10 DISEASE-RESISTANCE LOCUS RECEPTOR-LIKE PROTEIN KINASE-like 2.7
Acc00431	2.33317	8.70849e-08	3.45529e-06	O22161.1 Protein ARABIDILLO 1
Acc07548	2.33291	3.59931e-05	0.000686583	Q9M276.1 Homeobox-leucine zipper protein ATHB-12
Acc00172	2.3306	2.14664e-06	5.86395e-05	P70711.1 Ubiquitin-conjugating enzyme E2 D2B
Acc17004	2.32588	2.49422e-10	1.75225e-08	PF05678:VQ motif
Acc01344	2.32531	7.76561e-10	4.79997e-08	P93604.1 Rust resistance kinase Lr10
Acc23462	2.31602	2.41064e-07	8.4481e-06	Q9S735.1 Probable inorganic phosphate transporter 1-9
Acc18560	2.30826	0.00133073	0.0136441	O24146.1 4-coumarate--CoA ligase 2
Acc20027	2.29063	7.83025e-06	0.000183364	Q9SRE5.1 Uncharacterized protein At1g76660 && -
Acc08431	2.29059	2.91902e-05	0.000571544	-
Acc04256	2.28674	7.34469e-07	2.25611e-05	O31633.1 Putative ribosomal-protein-alanine acetyltransferase && PF13302:Acetyltransferase (GNAT) domain
Acc14071	2.28391	9.92054e-07	2.93163e-05	Q9SZP1.1 Transcription repressor MYB4
Acc17533	2.28386	0.000665655	0.00781507	PF00403:Heavy-metal-associated domain
Acc14840	2.28042	6.97803e-05	0.00120739	PF00534:Glycosyl transferases group 1
Acc20052	2.27913	0.0072519	0.0499745	A0MFL4.2 Protein LURP-one-related 17 && PF04525:LURP-one-related
Acc00969	2.27755	4.20619e-05	0.000779803	O23208.3 Homeobox-leucine zipper protein ATHB-40
Acc18242	2.27728	0.00187721	0.0179263	Q9LXG8.1 Probable WRKY transcription factor 72
Acc06893	2.27509	2.43181e-07	8.51244e-06	Q96289.1 Zinc finger protein ZAT10
Acc05042	2.27474	0.000711053	0.00825229	Q03378.1 Floral homeotic protein GLOBOSA && PF00319:SRF-type transcription factor (DNA-binding and dimerisation domain)|PF01486:K-box region	PI clade
Acc12516	2.2666	0.000172813	0.00257472	P12628.1 NADP-dependent malic enzyme
Acc13985	2.26625	0.00705835	0.0489338	Q9LS10.1 Probable S-adenosylmethionine-dependent methyltransferase At5g38100 && PF03492:SAM dependent carboxyl methyltransferase
Acc21497	2.26512	0.00546425	0.0403683	Q9LYT3.1 Protein DETOXIFICATION 41
Acc07976	2.26291	0.000128046	0.00200737	Q75LR7.1 Serine/threonine-protein kinase SAPK1
Acc04675	2.251	8.55559e-10	5.25095e-08	O49858.1 Cytochrome P450 82A3
Acc04572	2.24748	9.67353e-16	1.67761e-13	O65782.1 Cytochrome P450 83B1
Acc00767	2.24501	0.000195958	0.00285234	Q9FLJ2.1 NAC domain-containing protein 100
Acc21524	2.24192	1.13756e-09	6.67772e-08	Q9XGY7.1 Alcohol-forming fatty acyl-CoA reductase && PF07993:Male sterility protein|PF03015:Male sterility protein
Acc03988	2.24087	1.80422e-09	1.02157e-07	F4HQ23.2 LEAF RUST 10 DISEASE-RESISTANCE LOCUS RECEPTOR-LIKE PROTEIN KINASE-like 2.7
Acc23258	2.23823	0.00022526	0.00317235	C6L7U1.2 Putative E3 ubiquitin-protein ligase LIN-1
Acc26639	2.23443	0.000396052	0.00507644	Q42429.1 Agamous-like MADS-box protein AGL8 homolog	AP1 clade
Acc06135	2.23359	0.00117886	0.0123669	D3UAG4.1 UDP-glycosyltransferase 88F4
Acc09780	2.23238	0.000540865	0.00655801	Q38910.1 Probable xyloglucan endotransglucosylase/hydrolase protein 23
Acc30542	2.22567	0.0023566	0.0214325	Q8RYJ8.1 Putative calcium-binding protein CML19
Acc28628	2.22283	0.00153324	0.0152615	C0LGX3.1 LRR receptor-like serine/threonine-protein kinase HSL2
Acc11512	2.21972	0.00467054	0.0360128	F4HZQ7.1 WAT1-related protein At1g21890 && PF00892:EamA-like transporter family
Acc29383	2.21483	0.000793049	0.00900084	Q9FWX7.1 ABC transporter B family member 11
Acc16521	2.21323	1.53904e-06	4.32886e-05	P31752.2 Asparagine synthetase [glutamine-hydrolyzing]
Acc04796	2.21262	0.000205	0.00295701	-
Acc08948	2.20829	0.000277114	0.00376292	-
Acc30781	2.2069	3.06071e-05	0.000596977	Q9FME3.1 Transcription factor TCP5 && PF03634:TCP family transcription factor
Acc10320	2.19982	0.000152265	0.00231749	Q9SND4.1 Transcription factor HEC2
Acc11498	2.19931	6.52483e-06	0.000155678	Q9C5S1.1 Protein-tyrosine-phosphatase MKP1
Acc12721	2.19923	6.26175e-05	0.00109595	Q8LBB7.1 Cytokinin riboside 5'-monophosphate phosphoribohydrolase LOG5
Acc23384	2.19444	8.37695e-05	0.00140771	Q8GXZ3.1 Serine/threonine-protein kinase At5g01020 && PF07714:Protein tyrosine kinase
Acc09102	2.18966	0.0030505	0.0260935	Q58FX0.1 BON1-associated protein 2
Acc23265	2.17887	1.53679e-05	0.000325926	Q5XF85.2 E3 ubiquitin-protein ligase ATL42
Acc30418	2.17847	0.00138597	0.0140725	Q9LXV0.1 UDP-glycosyltransferase 92A1 && PF00201:UDP-glucoronosyl and UDP-glucosyl transferase
Acc10635	2.17821	0.00116485	0.0122579	Q40316.1 Vestitone reductase && PF01370:NAD dependent epimerase/dehydratase family
Acc01699	2.1717	1.25165e-23	6.22724e-21	P87132.2 Uncharacterized protein C167.05 && PF00582:Universal stress protein family
Acc13984	2.16818	1.67357e-05	0.000351254	Q9LS10.1 Probable S-adenosylmethionine-dependent methyltransferase At5g38100 && PF03492:SAM dependent carboxyl methyltransferase
Acc30960	2.16817	0.00111464	0.0118198	Q9SZE7.1 Peroxidase 51
Acc21859	2.16099	1.35002e-05	0.000290169	Q9SBV6.1 Transcription factor CYCLOIDEA && PF03634:TCP family transcription factor
Acc02605	2.14888	8.5304e-09	4.25105e-07	P93604.1 Rust resistance kinase Lr10
Acc18417	2.14635	3.61505e-05	0.000689153	-
Acc09831	2.13936	7.03284e-06	0.000165972	Q42484.1 Disease resistance protein RPS2
Acc23532	2.13687	1.96775e-07	7.09253e-06	Q6F6Y2.1 FAD-dependent urate hydroxylase
Acc15041	2.13635	5.64546e-06	0.000136848	PF12734:Cysteine-rich TM module stress tolerance
Acc07197	2.13044	0.000530874	0.00645751	Q9SZL9.1 Cellulose synthase-like protein D4
Acc18575	2.12919	0.00444804	0.0346582	Q99315.3 Transposon Ty3-G Gag-Pol polyprotein
Acc10112	2.12914	0.000164141	0.00246243	Q9FKL2.1 Transcription factor MYB36
Acc32606	2.12739	0.00021375	0.00305368	P42849.1 Umecyanin
Acc13351	2.12691	0.00137918	0.0140318	Q9ZSD4.1 Syntaxin-121
Acc18287	2.11708	4.18066e-15	6.59808e-13	Q9FLJ2.1 NAC domain-containing protein 100
Acc32854	2.115	0.000331086	0.00434232	Q9LS10.1 Probable S-adenosylmethionine-dependent methyltransferase At5g38100 && PF03492:SAM dependent carboxyl methyltransferase
Acc06060	2.11379	2.14871e-19	6.15199e-17	Q6RYA0.1 Salicylic acid-binding protein 2
Acc25328	2.11342	7.71488e-05	0.00131687	PF13855:Leucine rich repeat|PF08263:Leucine rich repeat N-terminal domain
Acc02780	2.11236	1.16125e-08	5.60301e-07	Q9LY00.1 Probable WRKY transcription factor 70
Acc07132	2.10696	8.13649e-05	0.00137338	Q9ZNT3.1 Actin-depolymerizing factor 5
Acc01352	2.10468	3.10182e-09	1.69922e-07	P93604.1 Rust resistance kinase Lr10
Acc19679	2.10415	0.000777818	0.0088711	F4JKK0.1 Probable E3 ubiquitin ligase SUD1
Acc26045	2.10041	3.85089e-08	1.66246e-06	Q5E930.1 S-type anion channel SLAH1
Acc02543	2.09959	7.5474e-05	0.00129191	Q93ZY7.1 Nudix hydrolase 12, mitochondrial
Acc22609	2.09581	3.30639e-07	1.10391e-05	Q25AG3.2 G-type lectin S-receptor-like serine/threonine-protein kinase LECRK3
Acc24817	2.09456	3.71419e-08	1.61957e-06	Q9LZU5.1 Kinesin-like protein KIN-5D && PF00225:Kinesin motor domain
Acc09734	2.09145	2.92151e-06	7.77763e-05	Q9C519.1 WRKY transcription factor 6
Acc27917	2.08857	6.00431e-08	2.46917e-06	Q9FLS0.1 F-box protein At5g07610 && -
Acc25261	2.08367	0.00349833	0.0289688	Q33DQ2.1 Inactive tetrahydrocannabinolic acid synthase
Acc03510	2.08337	0.0010933	0.01163	-
Acc23834	2.08318	9.35928e-06	0.00021405	-
Acc15052	2.07863	0.000672425	0.00787931	Q9SLC3.1 E3 ubiquitin-protein ligase ATL41
Acc01348	2.07559	6.37148e-20	2.01425e-17	PF13947:Wall-associated receptor kinase galacturonan-binding
Acc28518	2.0743	3.78186e-05	0.000714668	Q9SX20.1 Protein NRT1/ PTR FAMILY 3.1
Acc23780	2.07227	0.00667653	0.0470458	P17801.2 Putative receptor protein kinase ZmPK1
Acc08476	2.07055	6.73558e-07	2.0859e-05	Q9SJL0.1 UDP-glycosyltransferase 86A1 && -
Acc04386	2.0659	0.0052267	0.0390799	Q03200.1 Light-regulated protein
Acc02597	2.06265	0.00107292	0.0114609	Q9T096.2 Protein yippee-like At4g27745 && PF14244:gag-polypeptide of LTR copia-type|PF03226:Yippee zinc-binding/DNA-binding /Mis18, centromere assembly
Acc30127	2.0606	1.53289e-05	0.000325327	Q9M2Y9.1 Transcription factor RAX3
Acc07105	2.05508	0.00132729	0.013617	-
Acc02956	2.05319	0.00357588	0.0294823	PF06521:PAR1 protein
Acc04573	2.05054	0.000102041	0.0016605	P24465.2 Cytochrome P450 71A1
Acc06539	2.04926	4.32991e-10	2.83208e-08	Q9SVG3.1 Berberine bridge enzyme-like 21
Acc01228	2.04802	9.65365e-11	7.28802e-09	Q9SSV4.1 Inositol-3-phosphate synthase
Acc25916	2.04482	0.000178473	0.00264218	-
Acc11754	2.04115	2.45716e-13	2.8904e-11	Q948Z4.1 Snakin-1
Acc29295	2.04033	0.0027078	0.02382	Q84TH6.1 Dirigent protein 23
Acc10302	2.03639	0.000219153	0.00311234	Q9FLW0.1 Probable receptor-like protein kinase At5g24010
Acc19434	2.0342	0.00373603	0.0303981	Q6YUU5.1 Putative multidrug resistance protein
Acc00776	2.03333	4.17939e-07	1.36829e-05	-
Acc07492	2.03311	8.5593e-07	2.58474e-05	Q9FE06.1 Protein EXORDIUM-like 2
Acc24209	2.02982	5.71771e-06	0.000138433	PF04398:Protein of unknown function, DUF538
Acc27338	2.02817	0.00389349	0.0313485	Q9ZVC7.2 Xylogen-like protein 11
Acc14415	2.02548	0.00248985	0.0223629	Q01417.1 18 kDa seed maturation protein && PF03760:Late embryogenesis abundant (LEA) group 1
Acc12169	2.02521	2.16395e-15	3.54994e-13	P46668.1 Homeobox-leucine zipper protein ATHB-6
Acc24079	2.01732	0.000937402	0.0103339	Q9LMP1.1 Wall-associated receptor kinase 2
Acc28582	2.0172	2.13748e-05	0.000435571	-
Acc09238	2.01518	2.46302e-07	8.61177e-06	Q9M1I2.1 Protein NRT1/ PTR FAMILY 5.4
Acc21054	2.01463	1.30577e-08	6.26047e-07	Q96289.1 Zinc finger protein ZAT10
Acc29398	2.01255	3.68885e-05	0.000700581	C0LGJ1.1 Probable LRR receptor-like serine/threonine-protein kinase At1g74360
Acc02579	2.00497	0.000274304	0.00373815	Q9FLV0.1 Protein DOWNY MILDEW RESISTANCE 6
Acc04863	2.00494	1.21252e-40	3.67989e-37	P08252.2 Endochitinase A
Acc19292	2.00054	0.000298518	0.00399282	Q84TE6.2 NAC domain-containing protein 21/22
Acc20565	1.9991	9.13062e-07	2.73796e-05	Q94B38.2 Glucose-6-phosphate/phosphate translocator 2, chloroplastic
Acc23246	1.99856	0.0011016	0.0117061	PF01221:Dynein light chain type 1
Acc22899	1.99841	0.000471433	0.00589757	Q9FGZ4.1 Probable WRKY transcription factor 48
Acc00880	1.9975	0.00187019	0.0178767	PF12796:Ankyrin repeats (3 copies)|PF13962:Domain of unknown function
Acc16756	1.99685	4.60713e-06	0.000115365	Q9SU39.1 Probable trehalose-phosphate phosphatase F
Acc03774	1.99357	4.53204e-07	1.46384e-05	Q9FML4.1 Protein LATERAL ORGAN BOUNDARIES
Acc26296	1.99357	2.66566e-06	7.17201e-05	A6YIH8.1 Premnaspirodiene oxygenase
Acc33586	1.99298	5.90806e-05	0.00104611	Q8S9L6.1 Cysteine-rich receptor-like protein kinase 29
Acc11496	1.99292	5.26831e-21	1.94985e-18	Q9FEL6.1 Auxin transporter-like protein 3
Acc28497	1.99249	0.000184764	0.00271941	-
Acc31198	1.99101	0.00694388	0.0484304	-
Acc26456	1.98998	0.000529453	0.00644942	Q9LIE6.1 VQ motif-containing protein 22
Acc21185	1.9849	2.38431e-14	3.35007e-12	Q49W60.1 Probable nitronate monooxygenase
Acc28818	1.97695	1.82876e-20	6.23608e-18	P22503.2 Endoglucanase
Acc11911	1.97408	9.69701e-05	0.00158906	B9F166.1 Probable cytokinin riboside 5'-monophosphate phosphoribohydrolase LOGL2
Acc25612	1.97248	8.1452e-11	6.24239e-09	Q9FLV0.1 Protein DOWNY MILDEW RESISTANCE 6
Acc15289	1.97153	7.9175e-05	0.00134615	PF00582:Universal stress protein family
Acc09629	1.96935	6.57959e-08	2.67761e-06	-
Acc05439	1.96926	3.69253e-10	2.45218e-08	Q55EX9.2 Putative methyltransferase DDB_G0268948 && PF08241:Methyltransferase domain
Acc17052	1.9687	0.00020433	0.00294874	PF05633:Protein of unknown function (DUF793)
Acc27131	1.96688	2.50448e-07	8.74665e-06	Q9LZP8.1 bZIP transcription factor 53
Acc16210	1.9662	1.61621e-06	4.52912e-05	Q9LT17.1 E3 ubiquitin ligase BIG BROTHER-related
Acc01379	1.96361	0.000627397	0.00744366	PF03168:Late embryogenesis abundant protein
Acc25258	1.9565	0.000486191	0.00603836	Q33DQ2.1 Inactive tetrahydrocannabinolic acid synthase
Acc00694	1.95194	2.84101e-05	0.00055807	PF13855:Leucine rich repeat
Acc01027	1.94889	0.000319371	0.00420139	PF00257:Dehydrin
Acc11389	1.94781	0.00387753	0.0312632	Q8VWQ5.1 Probable WRKY transcription factor 50
Acc11295	1.9462	8.06927e-10	4.97752e-08	O22533.1 Zinc finger protein ZAT6
Acc22504	1.94529	0.00709519	0.0491229	PF03330:Rare lipoprotein A (RlpA)-like double-psi beta-barrel
Acc12996	1.93927	0.00656313	0.04643	Q9LTS3.1 Cytokinin dehydrogenase 3
Acc23984	1.9358	0.000490168	0.00608181	Q9FY79.1 Laccase-14
Acc02053	1.93574	0.000780457	0.00889118	Q9LW60.1 PUTATIVE PSEUDOGENE: Putative protein phosphatase 2C-like protein 44
Acc26811	1.92695	3.39119e-05	0.000652626	-
Acc16590	1.92435	5.2071e-05	0.000944028	Q2QYH7.1 Cytochrome P450 714C2 && PF00067:Cytochrome P450
Acc32406	1.9238	0.00712501	0.0492747	PF14009:Domain of unknown function (DUF4228)
Acc21431	1.91979	1.66e-05	0.000348888	Q0WRB2.1 Probable protein phosphatase 2C 73
Acc18154	1.91622	6.25374e-06	0.00014968	O80742.1 U-box domain-containing protein 19
Acc00049	1.9107	0.00604179	0.0435385	Q9M015.1 Uncharacterized protein At5g01610 && PF04398:Protein of unknown function, DUF538
Acc19387	1.90651	3.34695e-17	6.9573e-15	Q9ZU91.2 Glucan endo-1,3-beta-glucosidase 3
Acc09398	1.90203	1.87495e-09	1.05375e-07	F4HVY0.1 Protein ECERIFERUM 1 && PF04116:Fatty acid hydroxylase superfamily|PF12076:WAX2 C-terminal domain
Acc27842	1.90106	2.33352e-12	2.40068e-10	Q9SIY8.1 Laccase-5
Acc09228	1.8991	3.39972e-09	1.83918e-07	PF05678:VQ motif
Acc12992	1.89396	0.000190799	0.00278929	O64851.1 IQ domain-containing protein IQM4
Acc09989	1.89041	1.47789e-06	4.17233e-05	Q9SAH7.1 Probable WRKY transcription factor 40
Acc04259	1.88847	2.82534e-06	7.56722e-05	PF07911:Protein of unknown function (DUF1677)
Acc01704	1.88449	1.33627e-13	1.64188e-11	U3U992.1 7-deoxyloganetic acid glucosyltransferase
Acc14477	1.88439	0.00245676	0.022105	Q07488.2 Blue copper protein
Acc02752	1.87976	0.000572168	0.0068853	O04937.1 Glutamate dehydrogenase A
Acc06457	1.87789	0.00384338	0.0310799	PF05678:VQ motif
Acc29760	1.87716	3.8055e-11	3.14695e-09	PF00445:Ribonuclease T2 family
Acc32244	1.87703	0.000520205	0.00637115	Q9LQR0.1 LOB domain-containing protein 1
Acc01249	1.87271	6.2474e-05	0.0010947	Q9SJ02.1 Stress enhanced protein 2, chloroplastic
Acc12185	1.87216	0.00570916	0.0417914	Q8VZG8.3 MDIS1-interacting receptor like kinase 2
Acc01314	1.87012	7.70975e-10	4.78583e-08	Q9FIR9.1 Protein RESPONSE TO LOW SULFUR 2
Acc14618	1.86981	2.02537e-10	1.45314e-08	Q40062.3 2'-deoxymugineic-acid 2'-dioxygenase
Acc05716	1.86852	2.07269e-07	7.41792e-06	Q9FLD5.1 AAA-ATPase ASD, mitochondrial
Acc26782	1.8683	2.89965e-06	7.7262e-05	O04164.1 Cytochrome P450 71A6, partial [Nepeta racemosa] && PF00067:Cytochrome P450
Acc16381	1.86492	0.0014889	0.0149131	-
Acc28852	1.86194	1.14167e-11	1.0405e-09	P50701.1 Osmotin-like protein OSML13
Acc29828	1.85966	0.000978414	0.0106745	Q9LMC9.1 Germin-like protein subfamily T member 2
Acc28873	1.85607	1.12318e-09	6.61212e-08	A7VLV1.1 Protein STAY-GREEN, chloroplastic
Acc12015	1.85563	0.000577805	0.00694212	K4BV52.1 Allene oxide synthase 1, chloroplastic
Acc22363	1.85099	0.00465894	0.0359758	P0C035.1 RING-H2 finger protein ATL60
Acc33448	1.84881	8.40919e-05	0.00141133	Q84TE6.2 NAC domain-containing protein 21/22
Acc08819	1.84858	0.00115549	0.0121848	PF13855:Leucine rich repeat|PF08263:Leucine rich repeat N-terminal domain
Acc23373	1.84352	1.45651e-07	5.43041e-06	Q9LUC5.1 Cytochrome P450 72A15 && PF00067:Cytochrome P450
Acc13763	1.84002	0.00616594	0.0441962	-
Acc14212	1.83382	0.0026868	0.0236764	Q9LDE3.1 F-box/kelch-repeat protein At1g23390 && PF00646:F-box domain
Acc05804	1.83275	0.000711862	0.00825853	Q940Z5.1 Phenolic glucoside malonyltransferase 1 && PF02458:Transferase family
Acc13204	1.82914	5.89625e-14	7.68005e-12	Q55EX9.2 Putative methyltransferase DDB_G0268948 && PF08241:Methyltransferase domain
Acc04325	1.82548	2.1357e-08	9.82064e-07	Q7KWM9.1 Inosine-uridine-preferring nucleoside hydrolase homolog
Acc01865	1.82343	3.00035e-07	1.01742e-05	-
Acc12165	1.82343	0.00347685	0.0288145	-
Acc21811	1.81642	0.00107569	0.0114789	O64943.2 Polcalcin Jun o 2
Acc19158	1.81615	3.2557e-10	2.21045e-08	-
Acc25386	1.81577	1.7966e-06	4.97038e-05	Q07469.1 Bark storage protein A
Acc30033	1.81111	1.04026e-07	4.02178e-06	Q94KL7.1 Secoisolariciresinol dehydrogenase && PF00106:
Acc15296	1.81022	0.00231484	0.021116	-
Acc06706	1.80912	5.79383e-06	0.000139775	PF05078:Protein of unknown function (DUF679)
Acc00920	1.80676	1.66649e-06	4.65282e-05	P10290.1 Anthocyanin regulatory C1 protein && PF00249:Myb-like DNA-binding domain
Acc09661	1.80572	0.000993814	0.0107873	-
Acc17224	1.804	7.82768e-11	6.01423e-09	Q9SQT8.1 Bifunctional 3-dehydroquinate dehydratase/shikimate dehydrogenase, chloroplastic
Acc33498	1.80334	1.74244e-06	4.83376e-05	-
Acc21211	1.80213	4.88134e-14	6.46916e-12	Q8GWK6.1 NAC domain-containing protein 104
Acc01818	1.79698	0.0018019	0.0173331	Q9SR87.1 Probable L-type lectin-domain containing receptor kinase VI.1
Acc09692	1.79501	0.000123526	0.00194951	Q8VYH6.1 Cytochrome b561 and DOMON domain-containing protein At4g17280
Acc08701	1.79059	0.00504573	0.0381592	Q9M015.1 Uncharacterized protein At5g01610 && PF04398:Protein of unknown function, DUF538
Acc04407	1.7883	4.58193e-06	0.000114828	PF04588:Hypoxia induced protein conserved region
Acc03826	1.78504	7.4943e-08	3.02051e-06	Q9M1S3.1 Probable RNA-binding protein ARP1
Acc04673	1.77898	0.00573193	0.0419076	PF00400:WD domain, G-beta repeat
Acc29814	1.7775	8.81856e-08	3.48029e-06	C0SVV6.1 Calmodulin-binding protein 60 A && PF07887:Calmodulin binding protein-like
Acc12017	1.77706	6.47798e-09	3.29313e-07	Q8RY67.2 Wall-associated receptor kinase-like 14
Acc00376	1.77694	0.00217967	0.0200983	-
Acc28479	1.77616	9.09567e-06	0.000209309	Q9C6K9.1 LEAF RUST 10 DISEASE-RESISTANCE LOCUS RECEPTOR-LIKE PROTEIN KINASE-like 1.1
Acc21540	1.77451	6.22104e-08	2.55138e-06	Q93ZN2.1 Probable aldo-keto reductase 4 && PF00248:Aldo/keto reductase family
Acc19116	1.77382	3.91478e-08	1.68764e-06	PF01699:Sodium/calcium exchanger protein|PF13499:EF-hand domain pair
Acc27170	1.77341	0.00665196	0.0469162	O50001.1 Major allergen Pru ar 1
Acc24052	1.77168	0.00508045	0.038311	PF04720:PDDEXK-like family of unknown function
Acc30868	1.7711	0.000278354	0.00377409	-
Acc26510	1.77072	0.000205852	0.00296366	Q9SI09.1 Probable E3 ubiquitin-protein ligase XERICO && PF13639:Ring finger domain
Acc00950	1.76955	3.39989e-06	8.85693e-05	PF00400:WD domain, G-beta repeat
Acc10729	1.76936	0.00701798	0.0487723	Q93VV5.1 Protein NRT1/ PTR FAMILY 4.3
Acc23562	1.76311	0.00458935	0.0355311	P46689.2 Gibberellin-regulated protein 1
Acc22259	1.75466	0.00159804	0.0157516	-
Acc05715	1.75426	6.11354e-05	0.00107559	Q9FLD5.1 AAA-ATPase ASD, mitochondrial
Acc32488	1.75418	4.31547e-07	1.40677e-05	O24370.1 Linoleate 13S-lipoxygenase 2-1, chloroplastic
Acc31822	1.75089	0.000400851	0.0051266	Q9FZ36.1 Mitogen-activated protein kinase kinase kinase 2
Acc00888	1.75052	0.00066402	0.0077989	Q38910.1 Probable xyloglucan endotransglucosylase/hydrolase protein 23
Acc08719	1.74804	4.57988e-06	0.000114828	Q9LZX1.1 Protein LURP-one-related 15 && PF04525:LURP-one-related
Acc29417	1.7479	0.000525617	0.00641929	Q42581.2 Ribose-phosphate pyrophosphokinase 1, chloroplastic
Acc01537	1.74301	0.000204252	0.00294874	Q9FLB5.1 Laccase-12
Acc22075	1.74289	2.43064e-17	5.12275e-15	Q9FYF9.1 F-box protein At1g67340 && PF01753:MYND finger
Acc29581	1.74276	1.1318e-07	4.34797e-06	Q9C9W0.1 ABC transporter I family member 17
Acc03631	1.74227	4.57169e-07	1.47133e-05	Q9LY00.1 Probable WRKY transcription factor 70
Acc31154	1.73941	0.000286656	0.00386654	-
Acc06783	1.7371	5.94397e-06	0.000142967	Q9FE06.1 Protein EXORDIUM-like 2
Acc29595	1.73492	1.43062e-16	2.80116e-14	PF07712:Stress up-regulated Nod 19
Acc25611	1.73167	8.89469e-10	5.44244e-08	Q40062.3 2'-deoxymugineic-acid 2'-dioxygenase
Acc26295	1.7315	2.85989e-06	7.64711e-05	O48923.1 Cytochrome P450 71D10 && PF00067:Cytochrome P450
Acc15788	1.73115	1.08915e-09	6.456e-08	Q9SUW2.1 Adenine phosphoribosyltransferase 3 && PF00156:Phosphoribosyl transferase domain
Acc15606	1.7295	0.00378438	0.0306927	O80462.2 Extra-large guanine nucleotide-binding protein 1
Acc23534	1.72781	0.00518985	0.0388809	Q6DYE5.2 UPF0496 protein At1g20180 && PF05055:Protein of unknown function (DUF677)
Acc09331	1.72349	8.15686e-19	2.17151e-16	P43082.1 Hevein-like preproprotein
Acc04676	1.72095	5.8403e-06	0.000140784	O49858.1 Cytochrome P450 82A3
Acc20314	1.71797	6.96328e-06	0.000164714	Q94A79.1 Protein DEFECTIVE IN MERISTEM SILENCING 3
Acc30814	1.71494	4.95914e-05	0.000904477	Q9SCZ4.1 Receptor-like protein kinase FERONIA
Acc19437	1.71377	0.00666775	0.0469948	Q8LDI5.2 Thioredoxin-like protein CXXS1
Acc01860	1.7122	3.45736e-10	2.33172e-08	Q9SCZ4.1 Receptor-like protein kinase FERONIA
Acc01929	1.70916	0.00346678	0.0287626	Q9SCZ4.1 Receptor-like protein kinase FERONIA
Acc20943	1.70792	3.56927e-18	8.52942e-16	P45726.1 Phenylalanine ammonia-lyase && PF00221:Aromatic amino acid lyase
Acc31549	1.70776	1.49549e-08	7.06955e-07	F4JKK0.1 Probable E3 ubiquitin ligase SUD1
Acc18931	1.70757	0.0031153	0.0265281	Q9SLC3.1 E3 ubiquitin-protein ligase ATL41
Acc10282	1.70572	6.01387e-14	7.79979e-12	Q43873.1 Peroxidase 73
Acc21205	1.70516	0.000413584	0.00526063	Q9ZQI7.2 Aminotransferase ALD1
Acc12443	1.70347	0.000648468	0.00764285	Q94FT4.1 Salutaridinol 7-O-acetyltransferase
Acc32276	1.70013	1.01341e-05	0.000229009	Q9SLP4.1 Chitinase 1
Acc13433	1.69607	0.00659064	0.0466028	Q56WL5.1 Protein LITTLE ZIPPER 4 && -
Acc06266	1.69563	0.00158053	0.0156144	O48682.2 Formin-like protein 4
Acc17312	1.69512	3.88923e-05	0.000730862	-
Acc31239	1.69401	3.884e-05	0.000730331	-
Acc23129	1.69393	0.00328004	0.0276039	O22213.1 Cytokinin dehydrogenase 1
Acc09635	1.69054	2.11408e-11	1.86809e-09	Q9M0X5.1 Cysteine-rich receptor-like protein kinase 25
Acc13977	1.68384	1.65791e-05	0.00034869	Q0WPN8.1 Cysteine-rich repeat secretory protein 60
Acc15090	1.68328	1.25589e-16	2.47501e-14	Q25AG3.2 G-type lectin S-receptor-like serine/threonine-protein kinase LECRK3
Acc17172	1.68305	1.26214e-06	3.60006e-05	F4HVY0.1 Protein ECERIFERUM 1 && PF04116:Fatty acid hydroxylase superfamily|PF12076:WAX2 C-terminal domain
Acc29759	1.68193	2.32019e-08	1.0557e-06	PF00445:Ribonuclease T2 family
Acc09280	1.6724	0.000603701	0.00721896	PF05633:Protein of unknown function (DUF793)
Acc12085	1.66852	0.000136915	0.00211785	Q96289.1 Zinc finger protein ZAT10
Acc00536	1.66841	2.13769e-26	1.41036e-23	Q9FN11.1 LOB domain-containing protein 37
Acc09158	1.66727	1.58709e-16	3.06795e-14	Q7XKU5.2 2-oxoglutarate-dependent dioxygenase DAO
Acc27315	1.66317	6.27933e-09	3.20288e-07	P59833.1 Uncharacterized GPI-anchored protein At5g19250
Acc08392	1.66228	0.00392425	0.0315238	-
Acc03863	1.66216	7.96045e-05	0.00134967	Q9FKS8.1 Lysine histidine transporter 1 && PF01490:Transmembrane amino acid transporter protein
Acc03494	1.66002	0.000129508	0.00202495	Q9CAN4.1 F-box protein PP2-A11
Acc01021	1.6581	0.00168634	0.0164714	Q8VZG2.1 Protein HYPER-SENSITIVITY-RELATED 4
Acc26483	1.65625	0.00431785	0.0339576	Q9SSE5.1 Zinc finger protein CONSTANS-LIKE 9 && PF06203:CCT motif
Acc27044	1.65583	0.00558545	0.0410442	Q9LRM4.1 B-box domain protein 31
Acc17686	1.65392	7.8995e-07	2.40947e-05	Q43866.1 Beta-fructofuranosidase, insoluble isoenzyme CWINV1
Acc28965	1.64709	6.95104e-05	0.00120341	Q9LTC0.1 Probable receptor-like protein kinase At5g47070 && PF07714:Protein tyrosine kinase|PF00069:Protein kinase domain
Acc10882	1.64673	0.00369347	0.0301569	P48021.1 3-hydroxy-3-methylglutaryl-coenzyme A reductase
Acc23772	1.64538	0.000547896	0.00663003	-
Acc12280	1.6447	0.00323483	0.0273008	-
Acc08330	1.6394	1.57714e-05	0.000334017	Q9MAM3.1 3-ketoacyl-CoA synthase 1
Acc09542	1.63722	0.00129157	0.0133145	Q38741.1 Squamosa promoter-binding protein 1 && PF03110:SBP domain
Acc27986	1.63407	8.31881e-05	0.00140026	-
Acc15215	1.63398	0.00120801	0.0126072	-
Acc17469	1.63282	4.82995e-05	0.000884636	P92980.2 5'-adenylylsulfate reductase 3, chloroplastic
Acc31622	1.63204	1.63806e-19	4.73462e-17	Q9FLV0.1 Protein DOWNY MILDEW RESISTANCE 6
Acc02152	1.63054	4.07694e-10	2.68981e-08	Q0PGJ6.1 Aldo-keto reductase family 4 member C9 && PF00248:Aldo/keto reductase family
Acc23488	1.62737	3.71359e-05	0.000704351	P30567.1 Catalase isozyme 2 && PF06628:Catalase-related immune-responsive|PF00199:Catalase
Acc15955	1.62624	0.0037627	0.0305659	PF03168:Late embryogenesis abundant protein
Acc20953	1.62568	1.21921e-06	3.49733e-05	Q84RL7.2 Aquaporin PIP2-1
Acc17393	1.62462	7.46674e-05	0.00128172	Q8GWP0.1 Transcription factor MYB39
Acc19156	1.62403	9.44432e-05	0.00155936	Q94CD1.1 Omega-hydroxypalmitate O-feruloyl transferase
Acc28364	1.61648	0.000778645	0.0088772	Q9XID3.1 G-type lectin S-receptor-like serine/threonine-protein kinase At1g34300
Acc18306	1.61399	0.00460535	0.0356369	C0LGJ1.1 Probable LRR receptor-like serine/threonine-protein kinase At1g74360
Acc07612	1.6137	2.43034e-13	2.86997e-11	P92949.2 Ferric reduction oxidase 2
Acc22750	1.61211	5.1607e-09	2.69573e-07	PF05910:Plant protein of unknown function (DUF868)
Acc33691	1.61125	6.07544e-09	3.1041e-07	P71055.1 Putative glycosyltransferase EpsF && PF00534:Glycosyl transferases group 1|PF13439:Glycosyltransferase Family 4
Acc23983	1.61055	0.000979385	0.0106745	Q9FY79.1 Laccase-14
Acc32942	1.61012	0.000105363	0.00170906	P43394.1 Fruit protein pKIWI502 && PF00175:Oxidoreductase NAD-binding domain
Acc27132	1.61004	0.000619488	0.00737287	P07979.3 Lichenase
Acc05841	1.60653	0.000889287	0.00990058	Q6NKX1.1 Proline dehydrogenase 2, mitochondrial
Acc26225	1.60639	0.000106227	0.00172217	-
Acc04522	1.60496	3.25029e-06	8.53314e-05	Q6F6Y2.1 FAD-dependent urate hydroxylase
Acc27730	1.59806	9.28458e-05	0.00153651	Q9LZL3.1 Aspartic proteinase PCS1
Acc32427	1.59771	0.000100067	0.00163363	Q2R2D5.1 Receptor kinase-like protein Xa21
Acc04885	1.59745	1.58231e-10	1.15742e-08	-
Acc03161	1.59365	5.06483e-07	1.61632e-05	Q9ZQ96.1 UDP-glycosyltransferase 73C3 && PF00201:UDP-glucoronosyl and UDP-glucosyl transferase
Acc22216	1.59319	0.00171959	0.016716	PF12681:Glyoxalase-like domain
Acc06100	1.59281	0.00279397	0.0243591	O64489.1 Probable indole-3-pyruvate monooxygenase YUCCA9
Acc06951	1.5887	0.00163134	0.0160485	Q9LJK2.2 Abscisic acid 8'-hydroxylase 4
Acc05245	1.58536	0.000118848	0.00189141	P18616.3 DNA-directed RNA polymerase II subunit 1
Acc19137	1.58138	4.84455e-13	5.46569e-11	Q39688.1 Epidermis-specific secreted glycoprotein EP1
Acc02351	1.58097	1.03974e-07	4.02178e-06	Q9SN74.1 Transcription factor bHLH47
Acc00751	1.58083	7.53649e-05	0.00129077	Q9FKL2.1 Transcription factor MYB36
Acc13639	1.58053	0.00709241	0.0491209	Q9C519.1 WRKY transcription factor 6
Acc22748	1.57714	4.33018e-06	0.000108969	-
Acc01490	1.57512	1.72253e-07	6.32853e-06	O04937.1 Glutamate dehydrogenase A
Acc14906	1.57149	0.000540102	0.00655138	P35134.2 Ubiquitin-conjugating enzyme E2 11
Acc04574	1.5713	3.64149e-07	1.2065e-05	P24465.2 Cytochrome P450 71A1
Acc23117	1.56782	8.44059e-11	6.43645e-09	Q9LZA6.1 Triacylglycerol lipase SDP1
Acc03594	1.56606	0.00581985	0.0423768	Q9FLS0.1 F-box protein At5g07610 && PF00646:F-box domain
Acc24540	1.56407	7.05017e-09	3.5661e-07	Q9ZVX1.1 Probable ubiquitin-conjugating enzyme E2 23
Acc24017	1.56371	0.000156942	0.00238031	Q8VZG8.3 MDIS1-interacting receptor like kinase 2
Acc28617	1.56248	5.50708e-07	1.74644e-05	PF12146:Serine aminopeptidase, S33
Acc02302	1.56142	2.33635e-21	9.20857e-19	Q9FME3.1 Transcription factor TCP5 && PF03634:TCP family transcription factor
Acc23377	1.5572	0.000941346	0.0103698	PF12796:Ankyrin repeats (3 copies)|PF13962:Domain of unknown function
Acc15091	1.55086	6.45202e-08	2.63543e-06	Q25AG3.2 G-type lectin S-receptor-like serine/threonine-protein kinase LECRK3
Acc29722	1.54914	2.59267e-06	6.99421e-05	Q39644.1 Late embryogenesis abundant protein Lea5 && PF03242:Late embryogenesis abundant protein
Acc29352	1.54911	2.21117e-12	2.29817e-10	-
Acc03158	1.5482	0.000186175	0.00273354	Q8W571.3 RING-H2 finger protein ATL32
Acc22376	1.54701	0.000389533	0.0050093	Q9LRM4.1 B-box domain protein 31
Acc19075	1.54697	0.00113104	0.0119686	Q9LIE6.1 VQ motif-containing protein 22
Acc03991	1.54433	5.45729e-06	0.000133031	Q8VYG0.1 LEAF RUST 10 DISEASE-RESISTANCE LOCUS RECEPTOR-LIKE PROTEIN KINASE-like 1.3
Acc03586	1.54389	1.80627e-07	6.57817e-06	Q07423.1 Hexose carrier protein HEX6 && PF00083:Sugar (and other) transporter
Acc32003	1.54297	0.000979291	0.0106745	Q93WF1.1 Probable pectate lyase 20
Acc06003	1.54073	3.64334e-10	2.43015e-08	Q6WNQ8.1 Cytochrome P450 81E8 [Medicago truncatula] && PF00067:Cytochrome P450
Acc33611	1.54066	2.89428e-14	3.99266e-12	Q39688.1 Epidermis-specific secreted glycoprotein EP1
Acc09655	1.54043	0.000512347	0.00628759	Q9LPZ9.2 G-type lectin S-receptor-like serine/threonine-protein kinase SD1-13
Acc26484	1.53794	0.0059889	0.0432858	Q9SI09.1 Probable E3 ubiquitin-protein ligase XERICO && PF13639:Ring finger domain
Acc31598	1.53571	3.09094e-13	3.58041e-11	PF00582:Universal stress protein family
Acc20391	1.53491	6.6486e-10	4.18627e-08	B0BML1.1 Probable gluconokinase
Acc23528	1.53197	6.18572e-05	0.0010864	Q0JIL1.1 Probable nucleoredoxin 2
Acc02586	1.53016	5.14812e-06	0.000126922	Q9ZUZ3.1 Auxin-responsive protein SAUR32
Acc26616	1.52257	0.000650565	0.00765969	Q9SBV6.1 Transcription factor CYCLOIDEA && PF03634:TCP family transcription factor
Acc25375	1.51991	0.000100895	0.00164538	-
Acc17335	1.51935	0.00355262	0.0293224	Q94BZ5.1 Heat stress transcription factor A-5
Acc15623	1.51755	0.000437238	0.00552216	Q9FFR9.1 Cation/H(+) antiporter 18
Acc05477	1.51728	0.000313626	0.00414557	-
Acc09743	1.51636	3.93033e-05	0.000737673	P92981.2 5'-adenylylsulfate reductase 2, chloroplastic
Acc03181	1.51618	6.68431e-05	0.00116187	Q9SJL2.2 Heavy metal-associated isoprenylated plant protein 5
Acc32021	1.51491	0.000106709	0.00172905	PF05899:Protein of unknown function (DUF861)
Acc01138	1.51236	0.00218009	0.0200983	Q9C8D4.1 Butyrate--CoA ligase AAE11, peroxisomal
Acc16592	1.50913	7.36532e-06	0.000173414	Q2QYH7.1 Cytochrome P450 714C2 && PF00067:Cytochrome P450
Acc14121	1.50219	0.00159628	0.0157444	Q8GWP0.1 Transcription factor MYB39
Acc20620	1.49823	1.81557e-07	6.59891e-06	PF05212:Protein of unknown function (DUF707)
Acc07449	1.49685	0.00484924	0.0370331	O48651.1 Squalene monooxygenase
Acc05306	1.49547	0.00075912	0.00871682	Q9FFE6.1 Probable acyl-activating enzyme 5, peroxisomal
Acc31209	1.49542	0.00217001	0.0200559	-
Acc26946	1.49197	0.00209096	0.0195137	Q8L799.1 Inositol oxygenase 1
Acc07380	1.48918	2.82752e-06	7.56722e-05	Q9SMM9.1 Probable carboxylesterase 13
Acc07553	1.48903	1.21566e-07	4.61751e-06	-
Acc29180	1.48466	8.31101e-19	2.19331e-16	Q3E6T0.1 Probable sugar phosphate/phosphate translocator At5g25400 && PF03151:Triose-phosphate Transporter family
Acc28942	1.48358	0.00614844	0.0441458	Q05466.1 Homeobox-leucine zipper protein HAT4
Acc31501	1.48287	0.00258633	0.0229965	-
Acc21348	1.48261	1.08528e-08	5.26994e-07	Q39224.1 Protein SRG1
Acc21042	1.47632	5.23738e-11	4.19391e-09	-
Acc29134	1.47522	3.99345e-05	0.000746289	Q9M817.1 Protein NRT1/ PTR FAMILY 1.2
Acc10445	1.47446	5.1263e-06	0.000126486	PF12695:Alpha/beta hydrolase family
Acc03470	1.47342	0.000964693	0.0105695	Q9S9K9.1 Transcription factor MYB3
Acc03190	1.46441	0.00217875	0.0200982	Q8GT20.1 Benzyl alcohol O-benzoyltransferase
Acc06438	1.45874	4.87939e-16	8.81455e-14	P08770.2 Putative AC transposase
Acc25983	1.45703	0.00147485	0.0148179	Q681X4.1 Zinc finger protein ZAT5 && PF13912:C2H2-type zinc finger
Acc12109	1.45612	0.000352261	0.00459226	Q9LJM4.1 Receptor-like protein kinase HAIKU2
Acc30645	1.45366	0.000841355	0.00948356	F4KHA8.1 WAT1-related protein At5g40230 && PF00892:EamA-like transporter family
Acc23933	1.45233	6.1784e-12	5.99068e-10	F8WKW1.1 7-deoxyloganetin glucosyltransferase
Acc24128	1.45112	0.000403147	0.00514946	F8WKW1.1 7-deoxyloganetin glucosyltransferase
Acc10203	1.45073	1.99065e-07	7.16658e-06	Q94A08.2 Probable galactinol--sucrose galactosyltransferase 2
Acc11608	1.45058	3.24181e-18	7.80839e-16	Q96520.1 Peroxidase 12
Acc19369	1.45028	0.00248147	0.0223141	Q8S397.2 Sodium/hydrogen exchanger 4
Acc19538	1.45012	0.00344397	0.0286203	O23341.1 Transcription repressor OFP11
Acc09651	1.44691	0.00243707	0.02198	Q9SY95.1 G-type lectin S-receptor-like serine/threonine-protein kinase At1g61550
Acc22222	1.44685	0.00279791	0.0243865	-
Acc02411	1.44378	8.76429e-07	2.64139e-05	Q9ZVX4.1 UDP-glycosyltransferase 90A1 && PF00201:UDP-glucoronosyl and UDP-glucosyl transferase
Acc12514	1.44343	1.7612e-14	2.50941e-12	PF12146:Serine aminopeptidase, S33
Acc32940	1.44108	0.00283234	0.024623	P43394.1 Fruit protein pKIWI502 && PF00175:Oxidoreductase NAD-binding domain
Acc22746	1.43838	0.000476616	0.00594037	Q9SD53.1 UPF0481 protein At3g47200 && PF03140:Plant protein of unknown function
Acc16054	1.43795	3.16667e-08	1.40095e-06	Q84MC1.1 Gamma-glutamylcyclotransferase 2-2
Acc20688	1.43439	0.00548799	0.040485	Q9MAH8.1 Transcription factor TCP3 && PF03634:TCP family transcription factor
Acc15156	1.43078	8.40459e-05	0.00141133	PF14309:Domain of unknown function (DUF4378)
Acc13002	1.42614	2.39975e-05	0.00048041	Q9LIC2.1 Transmembrane 9 superfamily member 7
Acc02410	1.42431	7.65013e-05	0.00130728	Q9ZVX4.1 UDP-glycosyltransferase 90A1 && -
Acc29580	1.42333	2.47722e-10	1.74435e-08	I7C6E8.1 Beta-amyrin 28-oxidase
Acc29495	1.4219	0.00347101	0.0287741	-
Acc22747	1.41744	2.27799e-08	1.04119e-06	-
Acc31453	1.41607	0.00133565	0.0136816	Q9LMX5.1 Ninja-family protein AFP2
Acc28480	1.4134	0.00387831	0.0312632	Q9C6K9.1 LEAF RUST 10 DISEASE-RESISTANCE LOCUS RECEPTOR-LIKE PROTEIN KINASE-like 1.1
Acc20308	1.4094	2.88334e-07	9.86546e-06	Q9M3B0.1 Probable pectinesterase/pectinesterase inhibitor 34
Acc24937	1.40929	9.03742e-07	2.7183e-05	Q9M5J9.1 Polygalacturonase inhibitor 1
Acc24572	1.40917	0.000139478	0.00214984	O50001.1 Major allergen Pru ar 1
Acc28465	1.40755	0.00652691	0.0462679	Q9ZU50.2 Amino-acid permease BAT1
Acc04278	1.4015	0.00579407	0.0422398	Q9SY06.1 Protein FANTASTIC FOUR 1 && PF11250:Fantastic Four meristem regulator
Acc21352	1.40082	3.06504e-06	8.11966e-05	PF04520:Senescence regulator
Acc14798	1.40027	0.000285265	0.00385151	A7NY33.1 Peroxidase 4
Acc14596	1.39971	4.50819e-05	0.000831727	O64647.1 Transcription factor TCP9 && PF03634:TCP family transcription factor
Acc25696	1.39755	0.000251175	0.0034697	O49394.2 Cytochrome P450 82C2 && PF00067:Cytochrome P450
Acc03669	1.39723	9.4767e-05	0.00156261	F4JZC2.1 Cytosolic endo-beta-N-acetylglucosaminidase 1
Acc06454	1.39367	8.76563e-08	3.46843e-06	Q9XG83.1 Gibberellin 2-beta-dioxygenase
Acc01718	1.39356	0.000137584	0.00212712	Q9SR77.1 Heme-binding-like protein At3g10130, chloroplastic
Acc18896	1.39352	5.17348e-33	8.26369e-30	P93836.2 4-hydroxyphenylpyruvate dioxygenase
Acc07435	1.39264	5.54851e-05	0.00099229	-
Acc31135	1.39124	3.72935e-05	0.000706064	B9FJG3.1 Zinc finger BED domain-containing protein RICESLEEPER 1
Acc21668	1.38896	2.78548e-08	1.24685e-06	Q9FIU7.2 Putative beta-glucosidase 41
Acc33704	1.38509	8.83601e-05	0.001471	Q8L936.2 Putative clathrin assembly protein At4g40080 && -
Acc25465	1.38265	4.22057e-10	2.77853e-08	-
Acc20783	1.37915	0.00154189	0.0153224	Q8GTB6.1 Tetrahydrocannabinolic acid synthase
Acc20954	1.37707	0.00487975	0.0371819	Q84RL7.2 Aquaporin PIP2-1
Acc15384	1.37377	0.00179825	0.017309	PF13962:Domain of unknown function|PF12796:Ankyrin repeats (3 copies)
Acc13295	1.37312	2.88998e-08	1.28793e-06	Q9ASS7.1 Cationic amino acid transporter 2, vacuolar && PF13906:C-terminus of AA_permease|PF13520:Amino acid permease
Acc01025	1.37235	7.39752e-06	0.000174037	Q9LZP8.1 bZIP transcription factor 53
Acc09634	1.3717	0.001326	0.013617	Q9M0X5.1 Cysteine-rich receptor-like protein kinase 25
Acc28188	1.37054	9.23468e-10	5.59408e-08	Q84MC1.1 Gamma-glutamylcyclotransferase 2-2
Acc14902	1.3664	1.02789e-08	5.04781e-07	Q9FF99.1 Probable amino acid permease 7
Acc27843	1.36509	2.60345e-07	9.06102e-06	-
Acc25045	1.36196	3.6859e-05	0.00070046	-
Acc06406	1.36054	0.00241114	0.0217979	Q9LMX5.1 Ninja-family protein AFP2
Acc07250	1.35823	0.00318079	0.0269497	F4IDI6.1 Probable BOI-related E3 ubiquitin-protein ligase 2
Acc23823	1.35801	5.3789e-07	1.70936e-05	-
Acc07642	1.35612	3.53075e-06	9.11181e-05	Q9ZPH9.1 Probable methyltransferase PMT15 && PF03141:Putative S-adenosyl-L-methionine-dependent methyltransferase
Acc26377	1.35264	5.38103e-05	0.000969193	O81905.1 Receptor-like serine/threonine-protein kinase SD1-8
Acc33292	1.35254	7.92904e-05	0.00134668	O49636.1 Mitochondrial pyruvate carrier 4 && PF03650:Uncharacterised protein family (UPF0041)
Acc33324	1.35247	0.00338805	0.0282985	Q9C6P3.1 Calcium-dependent protein kinase 33 && PF00069:Protein kinase domain|PF13499:EF-hand domain pair
Acc19908	1.35027	0.000352922	0.00459735	Q9SU39.1 Probable trehalose-phosphate phosphatase F
Acc08152	1.34749	0.00638881	0.0455364	O80742.1 U-box domain-containing protein 19
Acc11676	1.34721	0.00346774	0.0287626	Q8L936.2 Putative clathrin assembly protein At4g40080 && PF07651:ANTH domain
Acc05970	1.34542	1.13297e-06	3.28409e-05	PF14009:Domain of unknown function (DUF4228)
Acc32823	1.3439	0.000831072	0.00938326	B0G107.1 Deoxynucleoside triphosphate triphosphohydrolase SAMHD1 homolog
Acc15625	1.34373	0.000278361	0.00377409	P13240.2 Disease resistance response protein 206
Acc15341	1.34197	2.28461e-05	0.000460091	P70698.2 CTP synthase 1
Acc10307	1.34126	0.00390284	0.03141	Q9SD53.1 UPF0481 protein At3g47200 && PF03140:Plant protein of unknown function
Acc14695	1.33919	0.00152926	0.0152369	Q8GXU5.1 Protein SULFUR DEFICIENCY-INDUCED 1
Acc01879	1.33885	0.00474318	0.0364617	Q9LY00.1 Probable WRKY transcription factor 70
Acc20695	1.33691	2.23222e-07	7.90497e-06	-
Acc26210	1.3368	0.00153895	0.0152983	A5PJM4.1 Apoptosis-inducing factor 2 && PF07992:Pyridine nucleotide-disulphide oxidoreductase
Acc15703	1.335	0.000509693	0.00626009	P81370.2 Thaumatin-like protein
Acc25418	1.33369	4.74159e-05	0.000871081	P47082.1 Vacuolar amino acid transporter 1 && PF01490:Transmembrane amino acid transporter protein
Acc05862	1.33292	6.63689e-07	2.05954e-05	Q9SX28.1 GDT1-like protein 5 && PF01169:Uncharacterized protein family UPF0016
Acc10518	1.33234	0.00171984	0.016716	Q8S8F9.1 Nicotinamidase 1
Acc09090	1.33059	5.77523e-05	0.00102679	Q9LDX3.1 UDP-galactose/UDP-glucose transporter 4
Acc24981	1.33004	1.02849e-11	9.48742e-10	-
Acc29600	1.32887	2.30353e-11	2.01469e-09	Q10137.1 Sec14 cytosolic factor
Acc20640	1.3284	6.45528e-05	0.00112593	Q6R567.1 E3 ubiquitin-protein ligase RMA1H1
Acc33709	1.32599	0.000134198	0.00208433	Q9XIH7.1 Putative polyol transporter 1 && PF00083:Sugar (and other) transporter
Acc14144	1.32527	4.75306e-06	0.000118432	Q84M94.1 F-box/kelch-repeat protein At1g26930 && PF01344:Kelch motif
Acc18261	1.3234	2.53221e-06	6.86161e-05	Q9FUT0.1 Glutathione S-transferase U9
Acc17375	1.3153	0.00351725	0.0290938	Q9FL69.1 Probable ADP-ribosylation factor GTPase-activating protein AGD5
Acc02895	1.31348	1.12421e-09	6.61212e-08	O04469.1 Enoyl-CoA delta isomerase 1, peroxisomal
Acc05797	1.31027	0.00226852	0.0207684	Q94F39.1 Ninja-family protein AFP3
Acc02409	1.30897	7.78272e-05	0.00132621	PF00403:Heavy-metal-associated domain
Acc20336	1.3087	0.00183907	0.0176264	F4IJ77.1 AAA-ATPase At2g46620 && PF00004:ATPase family associated with various cellular activities (AAA)|PF14363:Domain associated at C-terminal with AAA
Acc25070	1.308	2.18656e-07	7.76138e-06	-
Acc24838	1.30787	0.000128133	0.00200737	Q9FGH9.1 Exocyst complex component EXO70B1
Acc25277	1.30781	8.53764e-05	0.0014276	Q39214.1 Disease resistance protein RPM1
Acc27763	1.30746	0.000129587	0.00202514	-
Acc21426	1.30668	0.00492328	0.037429	Q10LN5.1 Bidirectional sugar transporter SWEET16
Acc21849	1.30394	0.00615153	0.0441458	-
Acc16015	1.30338	5.59593e-05	0.00100018	P93733.4 Phospholipase D beta 1
Acc27324	1.30295	0.000977626	0.0106745	PF00650:CRAL/TRIO domain
Acc14789	1.3022	5.04291e-11	4.05961e-09	P48522.1 Trans-cinnamate 4-monooxygenase
Acc17310	1.30158	6.02091e-07	1.89749e-05	-
Acc05329	1.30117	0.000293879	0.00394294	Q8H191.1 Probable polyamine oxidase 4
Acc16462	1.30024	0.00317722	0.0269337	Q84MB3.1 1-aminocyclopropane-1-carboxylate oxidase homolog 1 && PF14226:non-haem dioxygenase in morphine synthesis N-terminal|PF03171:2OG-Fe(II) oxygenase superfamily
Acc05215	1.2999	0.00707623	0.0490423	Q9FYB5.2 Chaperone protein dnaJ 11, chloroplastic
Acc27866	1.29699	0.0029445	0.0253583	Q87JZ5.1 Macro domain-containing protein VPA0103 && PF01661:Macro domain
Acc26821	1.29192	0.000400742	0.0051266	Q9FYF9.1 F-box protein At1g67340 && PF01753:MYND finger
Acc13920	1.29141	0.000482494	0.00600401	Q9SD62.1 Putative receptor-like protein kinase At3g47110
Acc20225	1.2906	1.19055e-07	4.53348e-06	P92949.2 Ferric reduction oxidase 2
Acc05397	1.28884	0.00376562	0.0305682	Q9FVC1.1 MADS-box protein SVP
Acc24420	1.28647	0.000825739	0.00932652	Q8VYV9.1 Aspartyl protease family protein 1
Acc09330	1.28615	4.69253e-08	1.98901e-06	P02877.2 Pro-hevein
Acc16781	1.28492	2.24238e-05	0.000453693	P50700.2 Osmotin-like protein OSM34
Acc28517	1.28474	0.000315221	0.00415941	Q9SX20.1 Protein NRT1/ PTR FAMILY 3.1
Acc25172	1.28186	5.00211e-08	2.11139e-06	Q9FXF2.1 Probable LRR receptor-like serine/threonine-protein kinase RFK1
Acc13389	1.2817	0.000113236	0.0018183	Q53QI0.1 B3 domain-containing protein Os11g0156000 && PF02362:B3 DNA binding domain
Acc15944	1.27866	0.000159233	0.00240476	Q99089.1 Common plant regulatory factor 1
Acc31990	1.27552	0.00485822	0.0370924	Q9SFT7.1 Serine/threonine-protein kinase At3g07070 && PF00069:Protein kinase domain
Acc22911	1.27545	1.05367e-05	0.000235999	Q949Z1.1 Polygalacturonase At1g48100
Acc12184	1.27488	3.23831e-05	0.000627582	Q8VZG8.3 MDIS1-interacting receptor like kinase 2
Acc02371	1.27416	2.58766e-06	6.98692e-05	Q9LV11.1 ATPase 11, plasma membrane-type
Acc30020	1.27344	2.03486e-05	0.000417552	Q9SJ56.1 BEL1-like homeodomain protein 1
Acc04541	1.2719	0.00328089	0.0276039	-
Acc15794	1.26633	0.00259399	0.0230369	P22988.1 L-lactate dehydrogenase A
Acc23503	1.26222	0.000601547	0.00719604	Q9SX98.1 Lysine histidine transporter-like 8
Acc16183	1.26157	7.80605e-06	0.000182955	Q9SL03.3 Callose synthase 2
Acc08772	1.25176	0.000224809	0.00316838	-
Acc06091	1.2465	0.00528388	0.0393523	O23208.3 Homeobox-leucine zipper protein ATHB-40
Acc17858	1.24468	0.000102787	0.00167085	Q9LVZ8.1 Protein LURP-one-related 12 && PF04525:LURP-one-related
Acc20443	1.24269	0.000494958	0.00612621	Q9FKL2.1 Transcription factor MYB36
Acc10022	1.24196	0.00214231	0.0198646	Q9ZVX4.1 UDP-glycosyltransferase 90A1 && PF00201:UDP-glucoronosyl and UDP-glucosyl transferase
Acc02873	1.24153	0.000845285	0.00951452	P49598.1 Protein phosphatase 2C 37
Acc22686	1.2411	0.0019804	0.0187004	E2IUA6.1 Taraxerol synthase
Acc21063	1.23977	0.000396781	0.00508097	Q9XIC7.1 Somatic embryogenesis receptor kinase 2
Acc25427	1.23921	0.000380263	0.00490255	Q84RL7.2 Aquaporin PIP2-1
Acc30778	1.23657	5.91862e-05	0.00104737	Q9LJB4.1 Malonyl-CoA:anthocyanidin 5-O-glucoside-6''-O-malonyltransferase
Acc08262	1.23604	0.000206314	0.00296891	Q9C7F9.1 Probable methyltransferase At1g27930 && PF04669:Polysaccharide biosynthesis
Acc05305	1.23514	0.000161953	0.00243563	Q9FFE9.1 Probable acyl-activating enzyme 6
Acc11308	1.23453	0.00215684	0.0199689	Q9FS10.1 Phytosulfokines
Acc06987	1.23449	0.00490636	0.0373378	D4N501.1 Probable 2-oxoglutarate/Fe(II)-dependent dioxygenase && PF03171:2OG-Fe(II) oxygenase superfamily|PF14226:non-haem dioxygenase in morphine synthesis N-terminal
Acc01458	1.23444	0.000527166	0.00643304	Q6NMK6.1 Probable UMP-CMP kinase 2
Acc14030	1.23278	8.17647e-05	0.00137936	Q869R1.1 CTL-like protein DDB_G0274487 && PF04515:Plasma-membrane choline transporter
Acc31093	1.22989	0.00694289	0.0484304	-
Acc06931	1.22965	4.268e-08	1.82951e-06	PF00168:C2 domain
Acc20478	1.22946	4.46662e-10	2.90896e-08	Q9ZQ96.1 UDP-glycosyltransferase 73C3 && PF00201:UDP-glucoronosyl and UDP-glucosyl transferase
Acc23713	1.22932	0.00327833	0.0276039	PF07816:Protein of unknown function (DUF1645)
Acc13582	1.22895	0.000473658	0.00591036	-
Acc01338	1.22859	3.15914e-10	2.15454e-08	Q6ZIK0.1 Probable tocopherol O-methyltransferase, chloroplastic
Acc13266	1.22806	0.00054182	0.00656435	Q0WTI8.1 Chaperone protein dnaJ 72
Acc24013	1.22784	0.00107885	0.0115046	Q9SB58.2 Protein S-acyltransferase 8
Acc30498	1.22761	0.0032045	0.0271052	Q9LYV6.1 GEM-like protein 5 && PF02893:GRAM domain
Acc09710	1.22605	0.00403203	0.0321471	-
Acc23948	1.22565	0.000727163	0.00840392	-
Acc15874	1.22503	4.72156e-12	4.65242e-10	O23553.3 Beta-amylase 3, chloroplastic
Acc33021	1.22496	3.66782e-09	1.97017e-07	-
Acc02144	1.22253	0.00702968	0.0488312	Q9M1B4.1 Protein STRICTOSIDINE SYNTHASE-LIKE 13
Acc14918	1.22205	0.000194519	0.0028347	C0LGN2.1 Probable leucine-rich repeat receptor-like serine/threonine-protein kinase At3g14840
Acc16440	1.22052	0.000288723	0.00388751	Q9LTH4.1 Transcription factor BOA
Acc10555	1.22043	9.98646e-07	2.94824e-05	Q9LIE6.1 VQ motif-containing protein 22
Acc27433	1.21582	9.10931e-06	0.000209438	Q9SRH7.1 Receptor-like serine/threonine-protein kinase At3g01300 && PF00069:Protein kinase domain
Acc30116	1.21557	9.5689e-05	0.00157456	Q681X4.1 Zinc finger protein ZAT5 && PF13912:C2H2-type zinc finger
Acc03907	1.21526	5.34471e-10	3.4077e-08	PF05678:VQ motif
Acc29494	1.21288	1.14611e-06	3.31585e-05	O65709.2 Long-chain-alcohol oxidase FAO4A
Acc32790	1.21202	0.000232181	0.00325021	Q9C5S1.1 Protein-tyrosine-phosphatase MKP1
Acc18993	1.21195	0.00531251	0.0395364	-
Acc32950	1.2114	9.28519e-05	0.00153651	PF06880:Protein of unknown function (DUF1262)
Acc09373	1.21064	9.10333e-07	2.73541e-05	Q9FQA3.1 Glutathione transferase GST 23
Acc25980	1.21006	0.000240776	0.00335948	Q8VZK0.1 E3 ubiquitin-protein ligase MIEL1
Acc25362	1.20957	8.09752e-05	0.00136909	H2DH21.1 Cytochrome P450 CYP72A219
Acc19949	1.20765	0.000206561	0.00296965	Q8VWZ7.1 Geraniol 8-hydroxylase
Acc00669	1.20409	2.05368e-08	9.47223e-07	Q9FZP1.2 Heparanase-like protein 3
Acc15561	1.20036	2.74049e-07	9.48358e-06	Q0WVN5.2 Cellulose synthase-like protein G3
Acc29664	1.19686	0.00121755	0.0126937	PF00582:Universal stress protein family
Acc10279	1.18996	3.10037e-10	2.11922e-08	Q54II8.1 UPF0553 protein && PF10343:Potential Queuosine, Q, salvage protein family
Acc04665	1.18949	0.0036562	0.0299331	Q9SW80.3 BEL1-like homeodomain protein 2
Acc01351	1.18901	3.57016e-05	0.000682741	P93604.1 Rust resistance kinase Lr10
Acc23516	1.18847	0.00100882	0.010915	PF13716:Divergent CRAL/TRIO domain
Acc20901	1.18835	5.82509e-05	0.00103323	Q9FYH7.3 Vacuolar-sorting receptor 6
Acc26426	1.18826	0.00574958	0.0420265	Q9FN30.1 Probable aminotransferase TAT2
Acc15139	1.18596	0.000481401	0.00599509	O80339.1 Ethylene-responsive transcription factor 3
Acc04162	1.18399	0.00395795	0.0317358	Q9ZW30.1 Glutathione S-transferase U1
Acc31009	1.18283	1.51259e-08	7.12821e-07	PF07939:Protein of unknown function (DUF1685)
Acc07835	1.18277	1.68187e-06	4.68716e-05	Q8LA32.1 Probable E3 ubiquitin-protein ligase LUL4
Acc13619	1.18276	2.39973e-07	8.42932e-06	Q8S932.1 1-aminocyclopropane-1-carboxylate oxidase
Acc12433	1.18148	9.15021e-05	0.00151832	O04136.1 Homeobox protein knotted-1-like 3
Acc04996	1.18122	2.25279e-05	0.000455496	Q9LXE3.1 U-box domain-containing protein 28
Acc01269	1.18076	0.00183922	0.0176264	P52409.1 Glucan endo-1,3-beta-glucosidase
Acc18170	1.17858	5.73894e-05	0.00102153	C0SVV6.1 Calmodulin-binding protein 60 A && PF07887:Calmodulin binding protein-like
Acc26830	1.17847	1.50388e-07	5.58645e-06	PF06813:Nodulin-like
Acc04575	1.17809	2.30012e-05	0.000462908	P24465.2 Cytochrome P450 71A1
Acc13372	1.17768	6.67195e-06	0.000158813	Q8GXE9.2 HVA22-like protein j
Acc20223	1.1771	5.12298e-06	0.000126486	Q9SI09.1 Probable E3 ubiquitin-protein ligase XERICO && PF13639:Ring finger domain
Acc07051	1.17587	3.1208e-05	0.000607525	Q9LN49.1 3-ketoacyl-CoA synthase 4
Acc29046	1.17423	0.000392555	0.00504175	Q9LW83.2 G-type lectin S-receptor-like serine/threonine-protein kinase CES101
Acc09310	1.1729	2.87002e-05	0.00056304	-
Acc31201	1.1714	0.000144127	0.00220914	Q9LF57.1 Heavy metal-associated isoprenylated plant protein 21
Acc02093	1.17025	0.00092056	0.0101964	Q9FNL7.1 Protein NRT1/ PTR FAMILY 5.2
Acc30157	1.1689	0.000244909	0.0033986	Q8VZF6.1 Protein ENHANCED DISEASE RESISTANCE 2-like && PF07059:Protein of unknown function (DUF1336)|PF00169:PH domain|PF01852:START domain
Acc04837	1.16418	0.000530688	0.00645751	Q9FGF0.1 Phosphoglycerate mutase-like protein 1 && PF00300:Histidine phosphatase superfamily (branch 1)
Acc04164	1.16302	0.00608905	0.043801	Q7XBH4.2 Myb-related protein Myb4
Acc12619	1.16071	0.000864989	0.00969407	Q9CA89.1 Rop guanine nucleotide exchange factor 12
Acc19423	1.15912	0.0046655	0.0359922	P87027.1 Septum-promoting GTP-binding protein 1
Acc30143	1.15766	5.27409e-06	0.000129501	F4IB81.1 LysM domain receptor-like kinase 3
Acc18678	1.15759	1.12965e-05	0.000250136	Q9FKM3.1 AAA-ATPase At5g57480
Acc32075	1.15589	1.62933e-05	0.000343632	Q766C3.1 Aspartic proteinase nepenthesin-1
Acc32646	1.15581	0.000254969	0.00351105	P46665.3 Homeobox-leucine zipper protein HAT14
Acc21186	1.15454	0.00194616	0.018469	F8WKW1.1 7-deoxyloganetin glucosyltransferase
Acc20705	1.15412	1.25573e-07	4.74599e-06	Q700D9.2 Putative Myb family transcription factor At1g14600 && PF00249:Myb-like DNA-binding domain
Acc04892	1.15409	0.00267054	0.0235674	-
Acc15034	1.15239	0.000644553	0.00760557	O49447.1 ADP,ATP carrier protein 3, mitochondrial
Acc33017	1.15133	0.000136305	0.00210954	Q40392.1 TMV resistance protein N && PF00931:NB-ARC domain|PF01582:TIR domain
Acc02938	1.1494	0.000123842	0.00195348	P0CI03.1 Protein NRT1/ PTR FAMILY 5.6
Acc09084	1.14748	0.00335132	0.0280577	O64647.1 Transcription factor TCP9 && PF03634:TCP family transcription factor
Acc11179	1.14549	4.99275e-06	0.000123694	Q8VZ80.2 Polyol transporter 5
Acc25765	1.14423	0.000324056	0.00425564	O04682.1 Pathogenesis-related genes transcriptional activator PTI6
Acc27619	1.14348	0.000276204	0.00375393	C0LGH2.2 Probable LRR receptor-like serine/threonine-protein kinase At1g56130
Acc29203	1.14302	0.000112932	0.00181438	O04136.1 Homeobox protein knotted-1-like 3
Acc30440	1.14235	1.68379e-05	0.000352926	Q9M2P4.1 E3 ubiquitin-protein ligase SINAT2
Acc17943	1.14156	0.000436997	0.00552141	P42762.1 Chaperone protein ClpD, chloroplastic
Acc11890	1.14132	0.00372622	0.0303264	Q8GT75.2 NEP1-interacting protein 1
Acc09146	1.1396	1.34276e-10	9.89116e-09	P42748.2 Ubiquitin-conjugating enzyme E2 4
Acc10405	1.13465	0.000935549	0.0103189	P40267.1 Histone H1 && PF00538:linker histone H1 and H5 family
Acc18168	1.13429	0.00127103	0.013143	C0SVV6.1 Calmodulin-binding protein 60 A && PF07887:Calmodulin binding protein-like
Acc07341	1.13418	5.99573e-08	2.46917e-06	Q8VZ80.2 Polyol transporter 5
Acc13811	1.13355	0.000310758	0.00412103	PF03398:Regulator of Vps4 activity in the MVB pathway
Acc06933	1.13047	3.49467e-06	9.04946e-05	Q9FMH8.1 Probable cysteine protease RD21B
Acc12285	1.13044	3.01782e-06	8.01179e-05	Q9LPL5.1 2-oxoisovalerate dehydrogenase subunit alpha 1, mitochondrial
Acc32949	1.12942	1.51606e-05	0.000322205	-
Acc31880	1.12803	0.00195071	0.0185065	O04682.1 Pathogenesis-related genes transcriptional activator PTI6
Acc15055	1.12714	0.000775598	0.0088491	-
Acc27146	1.12707	3.41661e-06	8.87762e-05	PF04667:cAMP-regulated phosphoprotein/endosulfine conserved region
Acc06011	1.1258	1.63489e-07	6.01422e-06	H2DH16.2 Dammarenediol 12-hydroxylase
Acc15777	1.12416	0.000644934	0.00760712	P17407.1 21 kDa protein
Acc31329	1.11998	0.0017922	0.017257	Q9C6K9.1 LEAF RUST 10 DISEASE-RESISTANCE LOCUS RECEPTOR-LIKE PROTEIN KINASE-like 1.1
Acc31055	1.11965	0.000554702	0.00669636	Q8L3R2.2 Probable calcium-binding protein CML41
Acc24254	1.11878	1.37275e-05	0.000294636	Q9SZ83.1 Uncharacterized oxidoreductase At4g09670 && PF01408:Oxidoreductase family, NAD-binding Rossmann fold
Acc13378	1.11674	3.14156e-06	8.29107e-05	-
Acc26998	1.11504	3.40504e-06	8.86275e-05	Q9SZP1.1 Transcription repressor MYB4
Acc17158	1.11434	1.1309e-11	1.03379e-09	Q38908.2 Probable xyloglucan endotransglucosylase/hydrolase protein 30
Acc04761	1.11331	1.02048e-05	0.00022995	Q6WNQ8.1 Cytochrome P450 81E8 [Medicago truncatula] && PF00067:Cytochrome P450
Acc13873	1.11245	3.68504e-09	1.97244e-07	Q9SGP2.1 Receptor-like protein kinase HSL1
Acc29480	1.11225	4.40773e-08	1.87879e-06	Q6AWY6.2 Growth-regulating factor 3
Acc24622	1.1101	0.000159485	0.00240687	PF12697:Alpha/beta hydrolase family
Acc11718	1.10981	0.00479657	0.0367511	Q9LJM4.1 Receptor-like protein kinase HAIKU2
Acc05676	1.10692	8.31191e-07	2.52381e-05	Q94AY1.1 L-aspartate oxidase, chloroplastic
Acc31145	1.10681	2.75651e-07	9.51734e-06	PF08263:Leucine rich repeat N-terminal domain
Acc31468	1.10583	0.00276002	0.0241065	B9GAG9.1 Protein KTI12 homolog
Acc21202	1.10435	7.73454e-05	0.00131948	Q9FEP7.1 Sulfate transporter 1.3 && PF01740:STAS domain|PF00916:Sulfate permease family
Acc27296	1.10417	5.29588e-06	0.000129931	Q43191.1 Probable linoleate 9S-lipoxygenase 5
Acc19161	1.1035	0.000241204	0.00336101	Q9SCY5.1 SNF1-related protein kinase regulatory subunit beta-2
Acc12757	1.10185	0.000327704	0.00430168	Q8LGU1.3 ABC transporter C family member 8
Acc32361	1.10179	0.00342207	0.0284818	O49839.1 Protein kinase 2A, chloroplastic
Acc06157	1.10156	0.00637006	0.0454171	Q6YZE8.1 Squamosa promoter-binding-like protein 16 && PF03110:SBP domain
Acc07822	1.10032	2.57694e-06	6.96417e-05	O04023.1 Protein SRC2 homolog
Acc15400	1.10019	1.14185e-08	5.51816e-07	Q8W245.2 Probable zinc transporter 10
Acc02785	1.09469	0.00350081	0.0289815	Q9SG96.1 RING-H2 finger protein ATL72
Acc16629	1.09342	5.93437e-15	9.09607e-13	PF12681:Glyoxalase-like domain
Acc16960	1.09282	0.00274051	0.0240103	Q9SJ54.1 NDR1/HIN1-like protein 12 && PF03168:Late embryogenesis abundant protein
Acc30569	1.09216	0.0031167	0.0265326	B9SLR1.1 Glycosyltransferase family 92 protein RCOM_0530710 && PF01697:Glycosyltransferase family 92
Acc21874	1.09185	0.000406674	0.0051836	Q6NQI8.2 LAG1 longevity assurance homolog 3
Acc19326	1.09007	3.43373e-06	8.91448e-05	Q6NPD7.1 Nudix hydrolase 10
Acc01755	1.08852	0.000572976	0.0068923	Q9SD53.1 UPF0481 protein At3g47200 && PF03140:Plant protein of unknown function
Acc28489	1.08744	0.00471832	0.0363148	PF07797:Protein of unknown function (DUF1639)
Acc04608	1.08297	0.00108758	0.0115855	Q9FWS9.1 BEL1-like homeodomain protein 3
Acc26318	1.08245	4.92776e-06	0.000122283	Q9LTQ0.1 Ribonuclease 3-like protein 2
Acc29304	1.08234	1.12998e-05	0.000250136	Q9LMX7.1 Cytochrome P450 78A5
Acc00678	1.08194	0.00508156	0.038311	-
Acc21561	1.07867	0.000870169	0.00973057	-
Acc32595	1.07822	0.00145042	0.0146339	-
Acc26434	1.0779	1.0888e-05	0.000242615	Q9ZRA2.2 Homogentisate 1,2-dioxygenase
Acc31156	1.07754	9.4821e-08	3.71799e-06	Q84TC2.1 DIBOA-glucoside dioxygenase BX6
Acc31760	1.07102	0.00111364	0.0118133	Q9LTH4.1 Transcription factor BOA
Acc24136	1.07082	3.92702e-09	2.08724e-07	Q0WP01.1 Protein NRT1/ PTR FAMILY 5.10
Acc28803	1.06915	0.00507009	0.0382804	P13240.2 Disease resistance response protein 206
Acc13545	1.06812	1.0871e-06	3.17539e-05	Q03666.1 Probable glutathione S-transferase
Acc18535	1.06804	2.33671e-07	8.23658e-06	O04136.1 Homeobox protein knotted-1-like 3
Acc27744	1.06664	0.000149719	0.00228217	P49598.1 Protein phosphatase 2C 37
Acc33229	1.06411	2.66607e-10	1.86434e-08	Q9LI74.1 Protein CHUP1, chloroplastic
Acc04345	1.0631	0.000139632	0.00215111	-
Acc31969	1.06182	0.00147129	0.0147977	Q8GYN5.1 RPM1-interacting protein 4 && PF05627:Cleavage site for pathogenic type III effector avirulence factor Avr
Acc18513	1.06042	2.70579e-07	9.38587e-06	Q11174.1 Probable endochitinase && PF00704:Glycosyl hydrolases family 18
Acc16901	1.05857	1.29399e-07	4.87844e-06	Q9S9K4.2 Aspartic proteinase-like protein 2
Acc17329	1.05616	0.000139011	0.0021459	Q8VY10.1 Probable ubiquitin-conjugating enzyme E2 24
Acc12226	1.05488	0.000866889	0.00970462	Q9M9H6.1 Probable choline kinase 1
Acc14753	1.05463	5.48943e-08	2.27804e-06	PF14009:Domain of unknown function (DUF4228)
Acc06660	1.05442	0.00630811	0.0450565	Q40392.1 TMV resistance protein N && PF01582:TIR domain|PF00931:NB-ARC domain
Acc25901	1.05302	1.34667e-09	7.82593e-08	Q9XES1.2 Calcium-transporting ATPase 4, endoplasmic reticulum-type && PF00689:Cation transporting ATPase, C-terminus|PF00122:E1-E2 ATPase|PF00702:haloacid dehalogenase-like hydrolase|PF00690:Cation transporter/ATPase, N-terminus
Acc16896	1.05289	0.00217257	0.0200594	Q6VAA9.1 UDP-glycosyltransferase 73E1 && PF00201:UDP-glucoronosyl and UDP-glucosyl transferase
Acc00700	1.052	3.98982e-08	1.71511e-06	Q9ZUG9.1 Transcription factor bHLH66
Acc21169	1.05076	5.34828e-12	5.21913e-10	P19446.1 Malate dehydrogenase, glyoxysomal
Acc14529	1.04711	4.62473e-07	1.48682e-05	O04136.1 Homeobox protein knotted-1-like 3
Acc25497	1.04687	3.51361e-06	9.09076e-05	O24301.1 Sucrose synthase 2
Acc26105	1.04515	0.00212774	0.019757	Q9SIN2.1 Protein trichome birefringence-like 39 && PF13839:GDSL/SGNH-like Acyl-Esterase family found in Pmr5 and Cas1p|PF14416:PMR5 N terminal Domain
Acc21835	1.04214	0.00369871	0.0301777	P0C5E2.3 LEAF RUST 10 DISEASE-RESISTANCE LOCUS RECEPTOR-LIKE PROTEIN KINASE-like 1.2
Acc16523	1.03958	0.00480144	0.0367698	Q9FZ36.1 Mitogen-activated protein kinase kinase kinase 2
Acc31790	1.03895	0.00279179	0.0243472	Q9M390.1 Protein NRT1/ PTR FAMILY 8.1
Acc17994	1.03673	0.00127447	0.0131651	PF02519:Auxin responsive protein
Acc14065	1.0366	0.005117	0.0384777	PF14009:Domain of unknown function (DUF4228)
Acc20497	1.03329	0.000145129	0.00222114	-
Acc19565	1.03209	1.87246e-06	5.15674e-05	Q9KG32.1 Uncharacterized isomerase BH0283 && PF02567:Phenazine biosynthesis-like protein
Acc07374	1.02866	0.00270134	0.0237839	PF07816:Protein of unknown function (DUF1645)
Acc27366	1.02821	0.000475143	0.00592446	Q9LIK9.1 ATP sulfurylase 1, chloroplastic
Acc19693	1.02583	0.000334113	0.00437823	Q93WV4.1 Probable WRKY transcription factor 71
Acc00199	1.02515	0.00209511	0.0195404	-
Acc07078	1.02496	3.90988e-06	9.94644e-05	Q9SDZ9.1 Purple acid phosphatase 2
Acc08863	1.02434	0.00513068	0.0385423	PF00397:WW domain
Acc06900	1.02304	0.00402237	0.0321118	Q4IPX8.1 Protein SYM1 && PF04117:Mpv17 / PMP22 family
Acc05264	1.02274	1.78557e-05	0.000370913	Q9SEY5.1 Probable acyl-activating enzyme 2
Acc18497	1.02131	0.000417729	0.00530224	Q39644.1 Late embryogenesis abundant protein Lea5 && PF03242:Late embryogenesis abundant protein
Acc30788	1.0204	0.000160417	0.00241733	Q9SCZ4.1 Receptor-like protein kinase FERONIA
Acc15562	1.01955	2.93142e-10	2.02195e-08	Q0WVN5.2 Cellulose synthase-like protein G3
Acc10914	1.01833	5.25236e-07	1.6709e-05	O48922.1 Cytochrome P450 98A2 && PF00067:Cytochrome P450
Acc27851	1.01498	4.6104e-11	3.74121e-09	Q96QD8.2 Sodium-coupled neutral amino acid transporter 2
Acc21444	1.01279	0.00376601	0.0305682	Q9QYI7.1 DnaJ homolog subfamily B member 8
Acc33669	1.01226	0.00111273	0.0118078	Q941F1.2 Phospholipase A1-Igamma1, chloroplastic
Acc26701	1.01114	0.00192562	0.0183142	P81392.1 Myb-related protein 306 && -
Acc22767	1.00801	2.51196e-05	0.000500889	Q0GXS4.1 Serine/threonine receptor-like kinase NFP
Acc10711	1.00572	5.03325e-07	1.60794e-05	Q9LT96.1 Probable leucine-rich repeat receptor-like protein kinase At5g49770
Acc18252	1.00412	7.63539e-09	3.8314e-07	Q9SN74.1 Transcription factor bHLH47
Acc03358	1	1.32956e-05	0.000286177	Q9C5S1.1 Protein-tyrosine-phosphatase MKP1
Acc28433	-1.00044	0.000412609	0.00525263	A2RVM8.1 Heavy metal-associated isoprenylated plant protein 37
Acc22138	-1.00148	1.05992e-05	0.000237048	Q9SAH3.1 Putative receptor-like protein kinase At1g80870 && PF00069:Protein kinase domain
Acc13468	-1.00226	6.49072e-05	0.00113016	O24542.1 Auxin-induced protein 22D
Acc16461	-1.00288	8.53457e-13	9.31711e-11	P0C7P8.1 Transcription factor EMB1444
Acc10286	-1.00326	7.19098e-05	0.00123718	Q9STX1.1 Acyl-CoA-binding domain-containing protein 3
Acc18744	-1.00333	7.7112e-10	4.78583e-08	H2DH18.1 Cytochrome P450 CYP736A12 [Panax ginseng] && PF00067:Cytochrome P450
Acc08077	-1.00386	0.00612198	0.0440171	Q6DUW6.1 Protein IDA-LIKE 4
Acc03441	-1.00588	0.00367349	0.0300423	Q6RVV4.1
Acc12286	-1.00636	0.000274283	0.00373815	Q84JL2.1 2-oxoisovalerate dehydrogenase subunit alpha 2, mitochondrial
Acc14792	-1.00925	0.000743639	0.00856172	Q9SG96.1 RING-H2 finger protein ATL72
Acc30022	-1.00949	1.83712e-07	6.66127e-06	Q9XIN0.1 Transcription factor LHW
Acc28727	-1.01102	0.00135929	0.0138852	C0SVS4.1 Myb family transcription factor PHL11
Acc32500	-1.01115	0.000289016	0.00388973	Q8LAP6.1 Probable plastid-lipid-associated protein 12, chloroplastic
Acc13875	-1.01125	0.00145988	0.0147195	Q9ZWA6.1 Zinc finger protein MAGPIE
Acc26468	-1.01143	0.00475029	0.0364978	PF04859:Plant protein of unknown function (DUF641)
Acc15263	-1.0134	0.000111222	0.0017907	-
Acc28294	-1.01343	0.000180058	0.00266046	Q0WPR4.2 Serine carboxypeptidase-like 34
Acc21832	-1.01393	0.00238409	0.02163	Q9LJQ5.1 Reticulon-like protein B9
Acc13677	-1.01501	1.26098e-05	0.000273745	-
Acc29769	-1.01589	2.5731e-07	8.96567e-06	PF14365:Domain of unknown function (DUF4409)|PF03080:Domain of unknown function (DUF239)
Acc32074	-1.01751	0.00109402	0.0116337	Q9FQ03.1 5'-3' exoribonuclease 3
Acc21356	-1.01856	3.23222e-06	8.49304e-05	Q9SYM4.1 Alpha,alpha-trehalose-phosphate synthase [UDP-forming] 1
Acc19295	-1.01971	0.000851346	0.00956599	Q9S7N7.1 Photosystem I reaction center subunit V, chloroplastic
Acc05455	-1.02009	2.66791e-05	0.00052817	Q39134.2 Amino acid permease 3
Acc30593	-1.02074	1.22813e-06	3.51629e-05	Q9LY84.1 GDSL esterase/lipase At5g14450
Acc25948	-1.02101	4.95688e-05	0.000904477	-
Acc17761	-1.02156	5.55223e-15	8.64126e-13	Q41951.2 Aquaporin TIP2-1
Acc17539	-1.02161	0.000483287	0.00601117	-
Acc14757	-1.02198	0.000135255	0.0020986	Q39654.1 Photosystem I reaction center subunit XI, chloroplastic
Acc20356	-1.02475	9.45255e-06	0.000216021	Q9SJ54.1 NDR1/HIN1-like protein 12 && PF03168:Late embryogenesis abundant protein
Acc03058	-1.02601	5.57706e-06	0.000135298	P98204.1 Phospholipid-transporting ATPase 1
Acc19270	-1.02603	0.000440745	0.00555951	P12062.1 Chlorophyll a-b binding protein 37, chloroplastic
Acc27280	-1.02607	0.0015815	0.0156189	Q9LUG9.1 Mediator of RNA polymerase II transcription subunit 33A
Acc29768	-1.02627	0.000110534	0.00178341	C0LGR3.1 Probable LRR receptor-like serine/threonine-protein kinase At4g26540
Acc07117	-1.0271	3.35496e-07	1.1189e-05	D4B3C8.1 Putative amidase ARB_02965
Acc30084	-1.02771	3.34638e-08	1.47401e-06	Q9FNI7.1 Glucomannan 4-beta-mannosyltransferase 2
Acc06766	-1.02806	0.000490883	0.00608819	Q8VYI9.1 Non-specific lipid-transfer protein-like protein At5g64080
Acc17107	-1.0283	3.49451e-16	6.46676e-14	B8AVF0.1 Beta-glucosidase 12
Acc18802	-1.02912	0.00126776	0.0131226	Q9SFF6.1 Pectin acetylesterase 12
Acc14104	-1.03143	2.18462e-05	0.000443366	Q94JW8.2 Squamosa promoter-binding-like protein 6 && PF03110:SBP domain
Acc22293	-1.03227	3.26994e-07	1.09295e-05	P0DH62.1 Inactive protein kinase SELMODRAFT_444075 [Selaginella moellendorffii] && PF07714:Protein tyrosine kinase
Acc33079	-1.03312	0.000269765	0.00368623	A7PZL3.1 Probable polygalacturonase
Acc18283	-1.03361	0.00671728	0.0472561	Q9SQL2.1 Chlorophyll a-b binding protein P4, chloroplastic
Acc24409	-1.03377	0.00292078	0.0251969	PF13716:Divergent CRAL/TRIO domain
Acc30684	-1.03538	9.65622e-05	0.00158323	P50699.2 Thaumatin-like protein
Acc03534	-1.03663	0.000805325	0.0091163	PF05003:Protein of unknown function (DUF668)|PF11961:Domain of unknown function (DUF3475)
Acc13745	-1.03689	0.00238223	0.0216203	Q8GXT3.1 Transcription factor bHLH123
Acc11596	-1.03754	1.7705e-07	6.46606e-06	O48947.1 Cellulose synthase A catalytic subunit 2 [UDP-forming]
Acc11429	-1.03757	1.57487e-07	5.80751e-06	Q9HCG7.2 Non-lysosomal glucosylceramidase
Acc02250	-1.03845	0.00101397	0.0109626	Q9FFX0.1 RHOMBOID-like protein 9, chloroplastic
Acc07085	-1.03898	2.01891e-10	1.45194e-08	Q8L7I2.1 Subtilisin-like protease SBT3.6
Acc11905	-1.03938	1.08134e-08	5.25921e-07	Q6VAF6.1 Tubulin beta-6 chain
Acc00206	-1.03947	1.08535e-06	3.17539e-05	Q8IXU6.1 Solute carrier family 35 member F2 && PF06027:Solute carrier family 35
Acc15996	-1.03977	2.82577e-05	0.000555435	O65272.2 K(+) efflux antiporter 2, chloroplastic
Acc03165	-1.03977	0.00386499	0.0311964	Q8L850.2 Phosphatidylinositol 4-phosphate 5-kinase 9
Acc30078	-1.03998	0.00175187	0.0169486	PF04949:Transcriptional activator
Acc10233	-1.04053	0.00329203	0.0276759	Q94AM1.1 Organellar oligopeptidase A, chloroplastic/mitochondrial
Acc03049	-1.04057	0.00167787	0.0163999	PF10536:Plant mobile domain
Acc17028	-1.04071	1.87179e-07	6.77081e-06	Q9SE45.2 Annexin D3
Acc23331	-1.04183	0.00252068	0.0225464	Q9SU79.1 Probable polyamine oxidase 5
Acc26823	-1.04221	0.0037131	0.0302514	P49730.1 Ribonucleoside-diphosphate reductase small chain
Acc32247	-1.0432	4.40376e-09	2.32435e-07	Q84TE9.1 Dof zinc finger protein DOF5.3
Acc09288	-1.04331	0.00559903	0.0411341	Q9LRR4.1 Putative disease resistance RPP13-like protein 1 && PF00931:NB-ARC domain
Acc29784	-1.04358	0.000952582	0.0104708	Q9FM03.2 Dof zinc finger protein DOF5.6
Acc05339	-1.04426	3.38642e-06	8.83701e-05	P19595.3 UTP--glucose-1-phosphate uridylyltransferase
Acc05333	-1.04477	4.57148e-07	1.47133e-05	Q9FX32.1 Sucrose synthase 6
Acc02651	-1.045	4.62421e-09	2.42384e-07	Q6NW58.2 Spastin && PF00004:ATPase family associated with various cellular activities (AAA)
Acc20726	-1.04524	5.23437e-07	1.66693e-05	O04147.1 Cyclic phosphodiesterase
Acc28432	-1.0477	2.04421e-05	0.000418904	F4I4K5.1 Multicopper oxidase LPR1
Acc10694	-1.04844	5.53177e-09	2.85516e-07	Q66GM8.1 Pectin acetylesterase 10
Acc25071	-1.05084	0.00641368	0.0456609	Q8GX77.1 F-box protein At1g61340 && -
Acc10187	-1.05171	0.000128156	0.00200737	P0C8L4.1 Uncharacterized protein At4g26485 && PF10354:Domain of unknown function (DUF2431)
Acc23865	-1.05265	0.000870855	0.00973465	P93111.1 Glutamyl-tRNA reductase 1, chloroplastic
Acc03810	-1.05294	4.02931e-07	1.32344e-05	Q9SFB5.1 Serine carboxypeptidase-like 27
Acc15288	-1.05342	1.41646e-09	8.17263e-08	PF13414:TPR repeat
Acc20587	-1.05401	9.14783e-07	2.73796e-05	Q41932.2 Oxygen-evolving enhancer protein 3-2, chloroplastic
Acc15689	-1.05428	0.000154409	0.00234895	Q9SH30.2 Probable copper-transporting ATPase HMA5
Acc08497	-1.05665	0.000480584	0.00598737	Q9FJD5.1 Laccase-17
Acc32296	-1.05686	0.0026158	0.0231652	Q4JL76.1 Myb-related protein MYBAS2 && PF00249:Myb-like DNA-binding domain
Acc18139	-1.05728	3.46858e-16	6.45816e-14	Q8W250.2 1-deoxy-D-xylulose 5-phosphate reductoisomerase, chloroplastic
Acc12241	-1.05844	5.49449e-08	2.27804e-06	O48947.1 Cellulose synthase A catalytic subunit 2 [UDP-forming]
Acc32980	-1.05928	2.75878e-05	0.000543677	Q94JW8.2 Squamosa promoter-binding-like protein 6 && PF03110:SBP domain
Acc17621	-1.05955	8.09115e-06	0.000188746	-
Acc32015	-1.05972	0.000121746	0.00192542	Q41229.1 Photosystem I reaction center subunit IV B, chloroplastic
Acc08700	-1.06045	0.00211634	0.01969	-
Acc06510	-1.06158	0.0012068	0.0125989	Q9FK76.1 Subtilisin-like protease SBT5.6
Acc08771	-1.06172	2.44111e-06	6.62659e-05	Q9LNU1.1 CO(2)-response secreted protease
Acc22078	-1.06202	0.00200635	0.0189043	P49730.1 Ribonucleoside-diphosphate reductase small chain
Acc13145	-1.06238	0.00179228	0.017257	Q9SVY1.1 Zinc finger protein WIP2
Acc31249	-1.06296	1.21266e-06	3.48184e-05	Q9LFS4.1 Protein NSP-INTERACTING KINASE 1
Acc15705	-1.06432	0.000615882	0.00733572	Q9AT54.1 Scopoletin glucosyltransferase
Acc29001	-1.06603	1.33117e-15	2.26964e-13	O23620.1 AT-hook motif nuclear-localized protein 23 && PF03479:Domain of unknown function (DUF296)
Acc16360	-1.06629	1.09227e-14	1.60142e-12	Q93YT1.2 Glutamate receptor 3.2
Acc23861	-1.06711	0.000173941	0.00258412	Q9SLV0.1 Protein DETOXIFICATION 48
Acc01839	-1.06722	1.46428e-06	4.14161e-05	Q8RWU5.1 F-box/LRR-repeat protein 3 && -
Acc05031	-1.06725	2.14483e-08	9.84771e-07	Q9LMN6.1 Wall-associated receptor kinase 4
Acc04820	-1.06821	0.000716564	0.00829722	PF06219:Protein of unknown function (DUF1005)
Acc12638	-1.06835	0.000121626	0.00192452	PF07766:LETM1-like protein
Acc24934	-1.0686	1.3159e-08	6.2991e-07	Q9SJQ1.1 Leucine-rich repeat receptor-like protein kinase PXC1
Acc29550	-1.06879	0.00212637	0.019757	Q93VG8.1 DeSI-like protein At4g17486 && PF05903:PPPDE putative peptidase domain
Acc19085	-1.06993	0.000313999	0.00414689	Q7XU38.3 Cytochrome P450 87A3 && PF00067:Cytochrome P450
Acc08040	-1.07005	0.000512862	0.00629137	P49107.2 Photosystem I reaction center subunit N, chloroplastic
Acc07870	-1.07031	0.00196281	0.0185806	PF05910:Plant protein of unknown function (DUF868)
Acc31849	-1.07152	0.000120199	0.00190891	PF14009:Domain of unknown function (DUF4228)
Acc24875	-1.0718	4.28559e-08	1.83446e-06	Q9M2U1.2 Dof zinc finger protein DOF3.6
Acc07574	-1.07211	0.00025777	0.00354306	Q9M363.1 Cytochrome b561 and DOMON domain-containing protein At3g61750
Acc00643	-1.07336	1.24385e-06	3.55794e-05	Q84XI3.1 Equilibrative nucleotide transporter 8
Acc17127	-1.07341	0.00148189	0.0148625	-
Acc12975	-1.07364	2.0644e-07	7.39697e-06	Q8GZ92.1 Protein Brevis radix-like 4
Acc30181	-1.07504	9.57004e-07	2.85586e-05	Q9ZTX9.1 Auxin response factor 4 && PF06507:Auxin response factor|PF02362:B3 DNA binding domain
Acc19089	-1.07668	3.78922e-05	0.000715614	Q9ZTA3.1 Probable 2-oxoglutarate-dependent dioxygenase AOP1 && PF03171:2OG-Fe(II) oxygenase superfamily|PF14226:non-haem dioxygenase in morphine synthesis N-terminal
Acc31668	-1.07844	0.000250522	0.00346589	Q9SA69.1 BTB/POZ domain-containing protein At1g03010 && PF03000:NPH3 family|PF00651:BTB/POZ domain
Acc24598	-1.07877	0.00100351	0.0108653	O50001.1 Major allergen Pru ar 1
Acc12107	-1.07878	5.08152e-11	4.07987e-09	P33629.1 Tubulin alpha chain && PF00091:Tubulin/FtsZ family, GTPase domain|PF03953:Tubulin C-terminal domain
Acc25806	-1.08052	1.54335e-09	8.83758e-08	Q9LUZ6.1 Protein PMR5
Acc29836	-1.08081	3.22428e-11	2.741e-09	F4IDY5.1 Zinc finger protein BRUTUS-like At1g18910 && PF01814:Hemerythrin HHE cation binding domain|PF05495:CHY zinc finger|PF14599:Zinc-ribbon
Acc23438	-1.08217	0.00280078	0.0244045	-
Acc11807	-1.08276	1.22593e-05	0.000267667	Q93ZB2.2 Ent-kaurene oxidase, chloroplastic
Acc25439	-1.08288	0.00235094	0.0213939	PF13419:Haloacid dehalogenase-like hydrolase
Acc04596	-1.08307	0.00096797	0.0106016	P43296.1 Cysteine protease RD19A
Acc07916	-1.08355	2.5197e-08	1.13291e-06	Q9M8S6.1 Potassium channel SKOR
Acc32918	-1.08429	0.000803948	0.00910751	-
Acc27969	-1.08536	1.34768e-05	0.00028987	Q9FHM9.1 Protein EXORDIUM-like 3
Acc05250	-1.0857	0.00018216	0.00268889	PF13716:Divergent CRAL/TRIO domain
Acc12102	-1.08623	0.00295801	0.0254386	P46604.1 Homeobox-leucine zipper protein HAT22
Acc10083	-1.08637	2.50981e-07	8.7552e-06	-
Acc15120	-1.08666	0.000120587	0.00191062	-
Acc25814	-1.08712	0.000117208	0.0018712	Q39033.1 Phosphoinositide phospholipase C 2
Acc00959	-1.08829	2.76078e-09	1.51788e-07	Q9LN68.1 Probable galacturonosyltransferase-like 1
Acc20836	-1.08848	8.25995e-12	7.80939e-10	O82089.1 Copper transport protein CCH
Acc02634	-1.08858	2.43511e-05	0.000486205	O82117.1 Zinc finger protein CO3
Acc17510	-1.08956	2.24934e-06	6.13345e-05	-
Acc08026	-1.09009	2.56872e-10	1.80042e-08	Q8W4S5.1 Probable LRR receptor-like serine/threonine-protein kinase At5g63710
Acc08260	-1.09048	9.04891e-06	0.000208682	P10708.1 Chlorophyll a-b binding protein 7, chloroplastic
Acc12854	-1.09137	2.15197e-07	7.67453e-06	Q43143.1 Pectinesterase/pectinesterase inhibitor U1
Acc11779	-1.09139	3.01997e-05	0.000589789	Q2V6J9.1 UDP-glucose flavonoid 3-O-glucosyltransferase 7
Acc33342	-1.09207	4.53776e-07	1.46384e-05	Q8LGS1.2 Protein MARD1
Acc02903	-1.09361	7.318e-08	2.95338e-06	PF05056:Protein of unknown function (DUF674)
Acc28156	-1.09465	1.08656e-06	3.17539e-05	Q9FIQ5.1 Protein TORNADO 2
Acc02871	-1.09682	6.8243e-13	7.53567e-11	O22287.1 Mannose-1-phosphate guanylyltransferase 1
Acc28231	-1.09893	0.000111027	0.00179041	Q9S7X6.1 Thermospermine synthase ACAULIS5 && PF01564:Spermine/spermidine synthase
Acc17231	-1.10084	4.23865e-07	1.3847e-05	Q9ZNV9.1 Histidine-containing phosphotransfer protein 1 && PF01627:Hpt domain
Acc08442	-1.10157	5.42041e-06	0.00013266	Q2QXR8.1 Pyruvate kinase 2, cytosolic
Acc03794	-1.10296	3.03765e-05	0.000592859	Q6YWR4.1 Homeobox-leucine zipper protein HOX16
Acc27000	-1.10311	6.05574e-05	0.00106666	-
Acc18737	-1.10328	0.00294426	0.0253583	Q9LJQ5.1 Reticulon-like protein B9
Acc06521	-1.10334	0.00315938	0.0268255	PF04859:Plant protein of unknown function (DUF641)
Acc04257	-1.10576	0.000848782	0.0095477	Q8LGS1.2 Protein MARD1
Acc16314	-1.10719	1.58703e-07	5.84526e-06	Q94F47.1 Ubiquitin-conjugating enzyme E2 28
Acc16674	-1.10761	2.95726e-07	1.00729e-05	Q40588.1 L-ascorbate oxidase
Acc11912	-1.10894	0.00029275	0.00393127	Q0WSY2.1 Filament-like plant protein 4
Acc05276	-1.10907	1.71498e-06	4.77067e-05	P27450.2 Probable serine/threonine-protein kinase Cx32, chloroplastic
Acc33219	-1.10953	0.00177147	0.0170999	I7C6E8.1 Beta-amyrin 28-oxidase
Acc28295	-1.11009	1.11728e-05	0.000247869	Q9LT24.1 BTB/POZ domain-containing protein At3g19850 && PF03000:NPH3 family
Acc21495	-1.1127	4.22189e-06	0.00010642	Q0V865.1 Protein FAF-like, chloroplastic
Acc06545	-1.11413	3.68731e-08	1.61045e-06	Q94C70.2 Nucleobase-ascorbate transporter 2
Acc21161	-1.11423	0.00619033	0.0443404	Q9ZVK1.1 Probable xyloglucan endotransglucosylase/hydrolase protein 10
Acc21147	-1.11471	1.50375e-06	4.24139e-05	Q9SUG3.2 Inositol-tetrakisphosphate 1-kinase 3
Acc08471	-1.11578	3.66074e-10	2.4364e-08	Q9ZR72.1 ABC transporter B family member 1
Acc17138	-1.1158	2.94613e-16	5.51926e-14	PF03080:Domain of unknown function (DUF239)|PF14365:Domain of unknown function (DUF4409)
Acc21201	-1.11647	0.00387181	0.0312349	Q8VYI9.1 Non-specific lipid-transfer protein-like protein At5g64080
Acc06942	-1.11707	1.17483e-10	8.75889e-09	Q9FXA4.1 U-box domain-containing protein 26
Acc10229	-1.11722	0.00526132	0.0392324	-
Acc26945	-1.11845	5.39102e-08	2.24742e-06	Q9M7N0.1 Profilin-3
Acc14490	-1.11848	1.98501e-06	5.44201e-05	Q00451.1 36.4 kDa proline-rich protein && PF14547:Hydrophobic seed protein
Acc27189	-1.11848	0.00408372	0.0324527	P34913.2 Bifunctional epoxide hydrolase 2
Acc32215	-1.11896	3.75795e-06	9.60826e-05	Q9AV47.1 Auxin response factor 22 && PF06507:Auxin response factor|PF02362:B3 DNA binding domain
Acc29425	-1.11996	0.000305466	0.00406604	Q0J7V9.1 Protein LSD1
Acc04044	-1.12179	0.00515237	0.0386528	Q9LFW3.2 COBRA-like protein 4
Acc17503	-1.12189	6.35259e-07	1.98349e-05	PF02298:Plastocyanin-like domain
Acc17398	-1.12392	0.00223017	0.0204853	PF04578:Protein of unknown function, DUF594|PF13968:Domain of unknown function (DUF4220)
Acc10534	-1.12581	2.49634e-08	1.12573e-06	Q9FKQ1.1 Protein DETOXIFICATION 27
Acc13033	-1.12614	0.000927699	0.0102642	Q8GYD2.1 Meiotic nuclear division protein 1 homolog
Acc24082	-1.12656	0.000100984	0.00164595	Q0GZS3.1 UDP-sugar pyrophosphorylase
Acc25200	-1.12816	9.16314e-06	0.000210222	P27495.1 Chlorophyll a-b binding protein 40, chloroplastic
Acc27035	-1.12934	4.36161e-10	2.84668e-08	Q9SB75.1 Probable xyloglucan glycosyltransferase 5
Acc09733	-1.13015	3.86962e-05	0.000728079	PF13947:Wall-associated receptor kinase galacturonan-binding
Acc12249	-1.13205	4.11145e-06	0.000104156	Q39117.1 Trihelix transcription factor GT-2
Acc33416	-1.13395	5.18239e-06	0.000127559	PF03168:Late embryogenesis abundant protein
Acc19866	-1.13485	0.00212809	0.019757	PF05553:Cotton fibre expressed protein
Acc08307	-1.13565	3.01379e-08	1.33917e-06	Q64M78.1 Protein MEI2-like 4
Acc30891	-1.13683	0.00390505	0.0314112	-
Acc14511	-1.13726	0.00386823	0.0312143	Q9FZP1.2 Heparanase-like protein 3
Acc29474	-1.13797	0.00166928	0.0163264	F4JSE7.1 Protein ENHANCED DISEASE RESISTANCE 2 && PF01453:D-mannose binding lectin|PF08276:PAN-like domain|PF00954:S-locus glycoprotein domain|PF00069:Protein kinase domain|PF00665:Integrase core domain|PF13976:GAG-pre-integrase domain|
Acc30415	-1.13857	0.000527625	0.00643605	Q00874.2 DNA-damage-repair/toleration protein DRT100
Acc31797	-1.13865	3.37223e-05	0.000650589	-
Acc02862	-1.13867	3.93301e-13	4.47053e-11	U3U992.1 7-deoxyloganetic acid glucosyltransferase
Acc19748	-1.14117	0.00302734	0.0259319	-
Acc09347	-1.14183	0.00172038	0.016716	-
Acc22718	-1.14313	0.00222953	0.0204853	Q9C6T2.1 Pentatricopeptide repeat-containing protein At1g31920 && PF14432:DYW family of nucleic acid deaminases|PF13041:PPR repeat family
Acc12054	-1.14321	3.40141e-05	0.000653765	A5HII1.1 Actinidain
Acc17458	-1.14339	9.57748e-11	7.24855e-09	Q9SB81.2 Peroxidase 42
Acc25712	-1.14372	0.00179891	0.0173098	Q9SRT2.1 Transcription factor bHLH62
Acc05466	-1.1455	0.000361986	0.00471094	Q84JC2.1 Protein DOG1-like 4 && PF14144:Seed dormancy control
Acc28452	-1.14663	0.000928515	0.0102669	Q8L731.1 Protein DETOXIFICATION 12
Acc28476	-1.147	9.59533e-05	0.00157751	P82353.1 Non-specific lipid-transfer protein 2
Acc07230	-1.14716	2.07476e-05	0.000424306	Q9LIN2.1 GDSL esterase/lipase At3g26430
Acc17636	-1.14718	0.000162732	0.00244372	F8WLS6.1 7-deoxyloganetin glucosyltransferase
Acc12799	-1.14743	5.50784e-11	4.34175e-09	Q9SLL2.1 Protein BIG GRAIN 1-like B && -
Acc33169	-1.14753	0.00373752	0.0304021	Q9ZT91.1 Elongation factor Tu, mitochondrial
Acc13335	-1.14753	1.7245e-07	6.32853e-06	Q9SJ62.2 Protein WVD2-like 4 && PF06886:Targeting protein for Xklp2 (TPX2)
Acc32806	-1.14847	8.67964e-05	0.00144735	PF03080:Domain of unknown function (DUF239)|PF14365:Domain of unknown function (DUF4409)
Acc06716	-1.14923	6.54115e-07	2.03608e-05	Q38898.1 Potassium channel AKT2/3 && PF12796:Ankyrin repeats (3 copies)|PF11834:KHA, dimerisation domain of potassium ion channel|PF00027:Cyclic nucleotide-binding domain|PF00520:Ion transport protein
Acc22369	-1.14937	4.39995e-07	1.42817e-05	Q9SB75.1 Probable xyloglucan glycosyltransferase 5
Acc25015	-1.14963	0.000442056	0.0055691	Q94CD8.1 Glucan endo-1,3-beta-glucosidase 4
Acc28919	-1.15055	0.000771283	0.00881645	Q9SUW2.1 Adenine phosphoribosyltransferase 3 && PF00156:Phosphoribosyl transferase domain
Acc32759	-1.15061	0.000650573	0.00765969	Q84P23.2 4-coumarate--CoA ligase-like 9
Acc33491	-1.152	6.91333e-14	8.9282e-12	Q9SAK5.2 Myb family transcription factor APL
Acc04493	-1.15212	9.3828e-18	2.09381e-15	P30924.2 1,4-alpha-glucan-branching enzyme
Acc05686	-1.15212	0.000228244	0.0032114	Q8W4I4.1 Potassium transporter 6
Acc00143	-1.15509	0.00063286	0.00749674	Q9LK37.1 Protein RALF-like 24
Acc26538	-1.15573	9.08118e-05	0.00150768	Q0WVN5.2 Cellulose synthase-like protein G3
Acc08349	-1.15581	0.000955612	0.0104927	Q9ZPY2.1 Laccase-6
Acc11624	-1.15603	0.000413544	0.00526063	Q9ZT87.1 Protein PELOTA 1
Acc05785	-1.15637	5.02471e-14	6.63021e-12	P53536.2 Alpha-1,4 glucan phosphorylase L isozyme, chloroplastic/amyloplastic
Acc24436	-1.15708	0.000127526	0.00200331	Q9SXL4.2 Histidine kinase 1
Acc01513	-1.15712	0.000576735	0.00693475	O22874.1 Expansin-A8
Acc22501	-1.15722	9.22468e-13	1.00344e-10	P85063.3 Allergen Act d 3
Acc09429	-1.15809	0.000932892	0.0103029	P32024.1 23 kDa jasmonate-induced protein && -
Acc30321	-1.15825	0.00501891	0.0380132	PF07816:Protein of unknown function (DUF1645)
Acc01557	-1.16012	0.000369071	0.00477949	Q56XQ6.1 Protein NRT1/ PTR FAMILY 4.4
Acc25624	-1.16015	0.000441454	0.00556562	PF05553:Cotton fibre expressed protein
Acc07551	-1.16035	4.99845e-05	0.000910005	Q9SLP1.1 Cytochrome P450 78A9 && PF00067:Cytochrome P450
Acc14505	-1.16037	0.000851669	0.00956599	O82730.1 Monogalactosyldiacylglycerol synthase 2, chloroplastic
Acc07191	-1.16158	1.11848e-06	3.24829e-05	Q93YT1.2 Glutamate receptor 3.2
Acc12452	-1.16235	7.69316e-05	0.0013139	P14009.1 14 kDa proline-rich protein DC2.15
Acc15428	-1.16336	2.02793e-06	5.55467e-05	O48781.1 SPX domain-containing protein 2
Acc01241	-1.16362	2.51974e-08	1.13291e-06	Q39162.2 Transcription factor TGA4
Acc15931	-1.16415	0.00510089	0.0383972	Q8LCA1.2 Protein CURVATURE THYLAKOID 1B, chloroplastic
Acc13972	-1.16755	0.00065085	0.00765969	Q84V39.1 Major pollen allergen Ole e 10
Acc28360	-1.16923	9.47141e-12	8.76365e-10	Q9ZUL3.1 Protein indeterminate-domain 5, chloroplastic
Acc05094	-1.16957	0.00334083	0.0279855	P28493.1 Pathogenesis-related protein 5
Acc09929	-1.16959	5.54757e-05	0.00099229	Q944Z5.1 Probable 2-oxoglutarate-dependent dioxygenase AOP1 && PF14226:non-haem dioxygenase in morphine synthesis N-terminal|PF03171:2OG-Fe(II) oxygenase superfamily
Acc25512	-1.17138	0.000206481	0.00296965	Q9LZI2.1 UDP-glucuronic acid decarboxylase 2
Acc32226	-1.17154	0.00014316	0.00219876	PF12906:RING-variant domain
Acc20987	-1.172	6.7786e-06	0.000160722	P46486.1 Photosystem I reaction center subunit III, chloroplastic
Acc09026	-1.17572	0.000208791	0.00299461	Q6NKQ9.1 Cysteine-rich repeat secretory protein 15
Acc10771	-1.17648	0.00304245	0.0260393	-
Acc06780	-1.18038	5.48555e-05	0.000984513	Q9SYQ8.3 Receptor protein kinase CLAVATA1
Acc25798	-1.1806	0.00271491	0.0238642	Q9ZWC5.1 Scarecrow-like protein 18
Acc14135	-1.18122	2.04809e-05	0.000419416	Q9SWI1.2 Protein PHYTOCHROME KINASE SUBSTRATE 1 && -
Acc12693	-1.1817	0.00327231	0.0275712	F4IHJ0.1 Phosphatidylinositol/phosphatidylcholine transfer protein SFH8
Acc32847	-1.18295	0.000285287	0.00385151	Q9ZU94.2 Cysteine-rich repeat secretory protein 12
Acc14932	-1.1832	0.000472793	0.00590485	Q9SJ74.2 Cytochrome b561 and DOMON domain-containing protein At2g04850
Acc04716	-1.18342	5.43499e-09	2.8196e-07	PF13405:EF-hand domain
Acc18022	-1.18778	0.000192611	0.00281171	P49730.1 Ribonucleoside-diphosphate reductase small chain
Acc08232	-1.18833	0.003091	0.0263656	Q8GYK7.1 TLC domain-containing protein At5g14285 && -
Acc03094	-1.18959	2.0449e-12	2.14002e-10	Q2HIM9.1 Protein RALF-like 31
Acc19493	-1.19277	0.00166384	0.0163048	Q8RXS5.2 Probable disease resistance protein At5g63020
Acc20325	-1.19368	5.17242e-05	0.000939987	-
Acc21292	-1.19445	1.00632e-09	6.05971e-08	B9FSC8.1 Putative 12-oxophytodienoate reductase 11
Acc05687	-1.19491	0.000129458	0.00202495	Q9M7J9.2 Potassium transporter 8
Acc04342	-1.1951	8.51021e-06	0.000197007	Q8VY21.1 Tubby-like F-box protein 3
Acc32585	-1.19539	3.58305e-07	1.18844e-05	Q9SZY4.1 Protein NRT1/ PTR FAMILY 6.2
Acc18933	-1.19579	0.00385742	0.0311768	Q9M2K4.1 Basic leucine zipper 61
Acc25891	-1.19597	1.09759e-06	3.20297e-05	Q4JL76.1 Myb-related protein MYBAS2 && PF00249:Myb-like DNA-binding domain
Acc21115	-1.19674	0.000721221	0.00834795	Q93XX5.1 PI-PLC X domain-containing protein At5g67130
Acc12544	-1.19716	3.73306e-06	9.55266e-05	Q9ZQG9.2 Glucan endo-1,3-beta-glucosidase 14
Acc10564	-1.19794	0.00247143	0.0222304	F4JJ23.1 Protein NEN4
Acc28343	-1.20044	1.51708e-07	5.62858e-06	Q9ZPS9.1 Serine/threonine-protein kinase BRI1-like 2
Acc25516	-1.20087	9.5936e-07	2.85727e-05	B3H5Q1.2 Beta-glucosidase 11
Acc29471	-1.20154	0.00017337	0.00257921	E6Y2X0.1 Bifunctional pinoresinol-lariciresinol reductase 2
Acc08104	-1.20238	1.71532e-14	2.45558e-12	Q5SMQ9.1 Auxin efflux carrier component 1a
Acc19749	-1.20285	9.40452e-12	8.72837e-10	-
Acc11945	-1.20321	0.000194529	0.0028347	-
Acc33354	-1.20343	0.000140604	0.00216389	Q43077.1 Primary amine oxidase
Acc17339	-1.20444	0.000231611	0.00324822	Q9LUQ3.1 Putative nuclear RNA export factor SDE5
Acc04517	-1.20637	2.15478e-07	7.67551e-06	P53683.2 Calcium-dependent protein kinase 19
Acc19464	-1.20673	7.80719e-05	0.00132963	Q8GXT3.1 Transcription factor bHLH123
Acc28624	-1.20692	6.05233e-08	2.48555e-06	P12628.1 NADP-dependent malic enzyme
Acc04509	-1.20699	0.00107504	0.0114761	PF13716:Divergent CRAL/TRIO domain
Acc26545	-1.20746	0.000737755	0.00850043	D3UAG1.1 UDP-glycosyltransferase 71A16
Acc06162	-1.2076	0.00442728	0.0345496	Q9FYG2.1 Calmodulin-binding transcription activator 4
Acc22678	-1.20804	2.03951e-22	9.10252e-20	Q9SZV5.1 Subtilisin-like protease SBT2.6
Acc20986	-1.20806	2.93446e-07	1.00065e-05	P46486.1 Photosystem I reaction center subunit III, chloroplastic
Acc12295	-1.20955	1.01854e-10	7.65137e-09	Q39134.2 Amino acid permease 3
Acc05624	-1.20968	8.03793e-08	3.2225e-06	Q9SS87.1 Protein SIEVE ELEMENT OCCLUSION B
Acc29084	-1.21005	1.09653e-15	1.89083e-13	B9DFU2.1 Cytochrome P450 711A1
Acc33457	-1.21098	0.0024102	0.0217959	PF00092:von Willebrand factor type A domain|PF14624:VWA / Hh protein intein-like|PF17123:RING-like zinc finger
Acc10695	-1.21167	2.82817e-07	9.69853e-06	Q8VYE4.1 Protein NRT1/ PTR FAMILY 4.5
Acc30124	-1.21373	3.31955e-06	8.68839e-05	Q56WF8.2 Serine carboxypeptidase-like 48
Acc15039	-1.21548	3.76873e-06	9.62771e-05	P98205.1 Phospholipid-transporting ATPase 2
Acc17110	-1.2162	1.09332e-05	0.000243443	Q7XKV4.2 Beta-glucosidase 12
Acc16854	-1.21846	0.000923502	0.0102252	F4HSD5.1 Protein TRM32
Acc30018	-1.21963	0.000511426	0.00627883	Q0V865.1 Protein FAF-like, chloroplastic
Acc31699	-1.22023	0.00125066	0.0129715	Q93ZQ3.1 Probable inactive patatin-like protein 9
Acc21766	-1.22094	0.00038335	0.00493815	H2DH21.1 Cytochrome P450 CYP72A219
Acc26466	-1.22248	0.00151514	0.0151428	P16273.2 Pathogen-related protein && -
Acc24499	-1.2231	2.25869e-12	2.33956e-10	Q84WU2.1 Ubiquitin carboxyl-terminal hydrolase 13
Acc15642	-1.22335	0.00295134	0.0254028	Q9M4A1.1 Meiotic recombination protein SPO11-2
Acc11117	-1.22344	3.39839e-06	8.85693e-05	-
Acc30475	-1.22422	6.2176e-07	1.95267e-05	Q9FM85.1 Probable receptor-like protein kinase At5g56460 && PF07714:Protein tyrosine kinase
Acc12075	-1.22503	0.00363979	0.0298632	Q948Z4.1 Snakin-1
Acc26544	-1.22579	0.000219486	0.00311561	D3UAG1.1 UDP-glycosyltransferase 71A16
Acc02839	-1.23155	2.88558e-08	1.28786e-06	Q42569.1 Cytochrome P450 90A1 && PF00067:Cytochrome P450|PF04969:CS domain
Acc07338	-1.23263	9.14788e-07	2.73796e-05	Q9XI99.1 BURP domain protein USPL1
Acc03696	-1.23331	0.0002424	0.00337149	Q0JBZ8.1 Hydroxycinnamoyltransferase 1
Acc11162	-1.23593	3.58762e-13	4.10871e-11	Q00081.1 Glucose-1-phosphate adenylyltransferase large subunit 1
Acc20667	-1.23854	0.000536515	0.0065183	PF05078:Protein of unknown function (DUF679)
Acc01201	-1.23903	0.00266982	0.0235674	Q0D4J7.1 Serine/threonine-protein kinase SAPK2
Acc05030	-1.2412	0.000783687	0.00891459	Q9LMP1.1 Wall-associated receptor kinase 2
Acc27855	-1.24136	0.000185946	0.0027315	Q8VZR7.2 Protein NRT1/ PTR FAMILY 5.1
Acc02119	-1.24155	8.87801e-12	8.31601e-10	Q9SJQ1.1 Leucine-rich repeat receptor-like protein kinase PXC1
Acc19136	-1.24242	1.74789e-05	0.000364582	Q9FV65.1 Phosphoenolpyruvate carboxylase 2
Acc33045	-1.24302	0.00593335	0.0430587	Q9SWI1.2 Protein PHYTOCHROME KINASE SUBSTRATE 1 && -
Acc28031	-1.24313	5.07494e-07	1.61785e-05	Q0WQX7.1 RHOMBOID-like protein 1
Acc01531	-1.24375	0.000555841	0.00670744	B3H6D0.1 Heavy metal-associated isoprenylated plant protein 45
Acc22801	-1.24667	2.66656e-13	3.12461e-11	Q9S7X6.1 Thermospermine synthase ACAULIS5 && PF01564:Spermine/spermidine synthase
Acc09009	-1.24793	1.06314e-16	2.10884e-14	Q9SHD3.1 Cyclin-U2-1
Acc27550	-1.24795	6.41853e-05	0.00112081	Q9SVD0.1 Protein SMAX1-LIKE 3
Acc00707	-1.24907	0.00120184	0.0125673	Q9M099.1 Serine carboxypeptidase 24
Acc13784	-1.24942	1.08403e-12	1.16664e-10	PF12609:Wound-induced protein
Acc17486	-1.25051	9.94035e-13	1.07743e-10	O22299.1 Homeobox protein knotted-1-like LET6 && PF03789:ELK domain|PF03790:KNOX1 domain|PF05920:Homeobox KN domain|PF03791:KNOX2 domain
Acc17749	-1.25146	0.00387877	0.0312632	Q9XI47.1 Protein SAWADEE HOMEODOMAIN HOMOLOG 1
Acc00654	-1.2517	5.09979e-10	3.29305e-08	Q9LFP7.1 Probable receptor-like protein kinase At5g15080 && PF07714:Protein tyrosine kinase
Acc26244	-1.25192	0.00358234	0.0295195	O81277.1 Phytosulfokines 5
Acc15870	-1.25334	0.000570198	0.00686431	PF02493:MORN repeat
Acc17143	-1.25414	0.000300705	0.00401323	PF06219:Protein of unknown function (DUF1005)
Acc10392	-1.25416	1.39074e-06	3.95203e-05	PF04784:Protein of unknown function, DUF547|PF14389:Leucine-zipper of ternary complex factor MIP1
Acc13783	-1.25417	4.68186e-14	6.232e-12	PF12609:Wound-induced protein
Acc32142	-1.2545	0.000128119	0.00200737	Q9FYC8.2 BTB/POZ domain-containing protein At3g44820 && PF03000:NPH3 family
Acc05728	-1.25459	0.00250829	0.0224687	Q9FM19.1 Hypersensitive-induced response protein 1
Acc01548	-1.25527	5.58772e-09	2.87915e-07	F4IY62.1 UTP--glucose-1-phosphate uridylyltransferase 3, chloroplastic
Acc14878	-1.25624	3.52553e-06	9.10701e-05	Q0WPS2.1 Cytochrome b561 domain-containing protein At4g18260
Acc12848	-1.25677	0.000177191	0.00262834	-
Acc30734	-1.25701	3.09134e-10	2.11781e-08	Q9LDR9.1 Expansin-A10
Acc02170	-1.2579	0.00572691	0.0418911	Q9FJD5.1 Laccase-17
Acc21686	-1.25866	0.000680079	0.00795365	P27489.1 Chlorophyll a-b binding protein 13, chloroplastic
Acc27062	-1.25947	0.000243252	0.00337733	Q9FWX7.1 ABC transporter B family member 11
Acc23640	-1.26002	3.83911e-05	0.000723235	Q6Z2G9.1 Tubby-like F-box protein 5
Acc19668	-1.26158	1.21452e-12	1.29787e-10	PF12023:Domain of unknown function (DUF3511)
Acc04547	-1.26161	0.00149616	0.0149759	C6L7U1.2 Putative E3 ubiquitin-protein ligase LIN-1
Acc29441	-1.26211	0.00248355	0.0223262	PF05340:Protein of unknown function (DUF740)
Acc17843	-1.26212	0.000276106	0.00375393	O24407.1 Auxin-responsive protein IAA16
Acc10652	-1.26274	0.000765756	0.00877309	K4BW79.1 2-methylene-furan-3-one reductase
Acc16293	-1.26557	0.00121199	0.0126445	Q9FZ87.1 Indole-3-acetic acid-amido synthetase GH3.17
Acc21894	-1.26622	9.16412e-06	0.000210222	Q9S823.1 Protein LONGIFOLIA 2
Acc18226	-1.26677	4.52461e-06	0.000113579	Q9M9V7.1 Protein NRT1/ PTR FAMILY 2.9
Acc28603	-1.26748	1.04179e-09	6.22232e-08	O82316.1 Aquaporin TIP4-1
Acc01459	-1.26836	5.02864e-06	0.00012438	P17407.1 21 kDa protein
Acc24263	-1.27022	0.000469994	0.005882	-
Acc17109	-1.27365	7.68907e-06	0.000180756	B8AVF0.1 Beta-glucosidase 12
Acc13331	-1.27417	2.85287e-08	1.27514e-06	-
Acc15334	-1.27422	2.93104e-09	1.60857e-07	Q7VG78.1 Probable GMP synthase [glutamine-hydrolyzing]
Acc14732	-1.27539	5.11753e-08	2.15412e-06	Q9SRT2.1 Transcription factor bHLH62
Acc17456	-1.27586	0.000120632	0.00191062	PF04520:Senescence regulator
Acc32836	-1.27614	6.80446e-17	1.37672e-14	Q0WPE9.2 Nucleobase-ascorbate transporter 7
Acc14223	-1.27674	6.82868e-05	0.00118493	-
Acc08454	-1.27757	0.000307354	0.00408581	Q9ZQ96.1 UDP-glycosyltransferase 73C3 && PF00201:UDP-glucoronosyl and UDP-glucosyl transferase
Acc04412	-1.2777	8.13493e-06	0.000189476	D1FP53.1 Putative E3 ubiquitin-protein ligase LIN
Acc26888	-1.27909	7.9575e-05	0.00134967	Q9SAI4.1 Aquaporin NIP6-1
Acc31005	-1.27999	0.00193887	0.0184229	P61871.1 Lipase
Acc24031	-1.28021	0.000177729	0.00263503	Q6NMB7.1 WAT1-related protein At1g43650 && PF00892:EamA-like transporter family
Acc20159	-1.28039	1.26391e-05	0.000274185	-
Acc05097	-1.28095	5.58611e-11	4.39204e-09	Q8W486.1 Uncharacterized protein At1g04910 && PF10250:GDP-fucose protein O-fucosyltransferase
Acc20700	-1.28164	0.00662475	0.0467677	Q9S7R3.1 Protein LIGHT-DEPENDENT
Acc33032	-1.28466	2.28309e-08	1.04195e-06	Q8LC03.2 Homeobox-leucine zipper protein ATHB-13
Acc02257	-1.28491	1.42375e-07	5.32135e-06	Q9LFT0.1 Protein trichome birefringence-like 19 && PF13839:GDSL/SGNH-like Acyl-Esterase family found in Pmr5 and Cas1p|PF14416:PMR5 N terminal Domain
Acc29190	-1.28637	0.00675531	0.0474576	P14009.1 14 kDa proline-rich protein DC2.15
Acc23024	-1.28771	0.00681633	0.0477868	PF00011:Hsp20/alpha crystallin family
Acc31139	-1.28966	5.4476e-05	0.000979438	Q9LQV2.1 RNA-dependent RNA polymerase 1
Acc01787	-1.29075	4.3356e-08	1.85326e-06	Q39033.1 Phosphoinositide phospholipase C 2
Acc13467	-1.29151	0.000184263	0.00271598	Q38832.2 Auxin-responsive protein IAA14
Acc08703	-1.29178	0.00229092	0.020923	O80919.2 Protein trichome birefringence-like 34 && PF14416:PMR5 N terminal Domain|PF13839:GDSL/SGNH-like Acyl-Esterase family found in Pmr5 and Cas1p
Acc03015	-1.29523	0.00260548	0.0231175	O80920.1 Abscisic acid receptor PYL4
Acc30695	-1.29547	1.56386e-06	4.39459e-05	Q38879.2 Thioredoxin H2
Acc00893	-1.2966	0.000118446	0.001887	Q9SZR0.2 Choline monooxygenase, chloroplastic
Acc08951	-1.29665	9.02783e-07	2.71811e-05	Q9SRR7.1 Calmodulin-like protein 3 && PF13833:EF-hand domain pair|PF13499:EF-hand domain pair
Acc28431	-1.29793	5.43203e-06	0.00013266	Q949X9.1 Multicopper oxidase LPR2
Acc08199	-1.29927	1.40688e-13	1.72167e-11	Q40784.1 Putative glucose-6-phosphate 1-epimerase
Acc31442	-1.30116	0.00104397	0.0112194	Q93Z37.1 Protein BIG GRAIN 1-like E && -
Acc20593	-1.30182	0.000419735	0.00532547	Q6NQE2.1 Probable NAD(P)H dehydrogenase (quinone) FQR1-like 1 && PF03358:NADPH-dependent FMN reductase
Acc19523	-1.30228	0.00107148	0.0114502	PF12796:Ankyrin repeats (3 copies)|PF13962:Domain of unknown function
Acc18846	-1.30234	0.000108345	0.00175181	O50055.1 Zinc finger protein CONSTANS-LIKE 1 && PF06203:CCT motif
Acc08620	-1.30268	0.00578101	0.0421728	Q9M390.1 Protein NRT1/ PTR FAMILY 8.1
Acc00414	-1.30345	7.73015e-10	4.7878e-08	Q93WY4.1 Probable WRKY transcription factor 12
Acc08702	-1.30563	0.000298982	0.0039955	O80920.1 Abscisic acid receptor PYL4
Acc17766	-1.3068	4.29437e-09	2.27451e-07	Q8S3D1.2 Transcription factor bHLH68
Acc29209	-1.30687	0.0003935	0.00505175	Q94AW5.1 Ethylene-responsive transcription factor ERF003 && PF00847:AP2 domain
Acc22566	-1.30829	3.9032e-05	0.000733034	P69781.1 GATA transcription factor 12 && PF00320:GATA zinc finger
Acc19522	-1.30982	0.000163965	0.00246101	PF13962:Domain of unknown function|PF12796:Ankyrin repeats (3 copies)
Acc05550	-1.31018	7.51828e-13	8.23726e-11	Q9SGA2.1 Glycerophosphodiester phosphodiesterase GDPD1, chloroplastic
Acc20749	-1.31043	5.20551e-05	0.000944028	P27495.1 Chlorophyll a-b binding protein 40, chloroplastic
Acc29892	-1.31344	6.54182e-10	4.1276e-08	C0LGV0.1 Probable LRR receptor-like serine/threonine-protein kinase At5g48740
Acc18829	-1.31409	1.01901e-05	0.000229932	Q0WU02.1 Metal tolerance protein 10
Acc31941	-1.31583	3.68798e-08	1.61045e-06	Q9SRT0.1 U-box domain-containing protein 9
Acc17436	-1.31615	0.00414849	0.0328426	PF03168:Late embryogenesis abundant protein
Acc01176	-1.31672	3.5375e-12	3.60267e-10	Q940V3.1 UDP-glycosyltransferase 91A1 && PF00201:UDP-glucoronosyl and UDP-glucosyl transferase
Acc25912	-1.31799	0.00344381	0.0286203	Q05431.2 L-ascorbate peroxidase 1, cytosolic
Acc09721	-1.31906	1.3075e-18	3.30677e-16	P46608.1 Homeobox protein SBH1 && PF03791:KNOX2 domain|PF05920:Homeobox KN domain|PF03790:KNOX1 domain|PF03789:ELK domain
Acc09049	-1.32048	0.0055446	0.040843	O22131.2 LOB domain-containing protein 18
Acc05383	-1.32119	2.07377e-46	7.86712e-43	Q9ZRF1.1 Probable mannitol dehydrogenase
Acc30585	-1.32226	9.37499e-27	6.77433e-24	Q9SS87.1 Protein SIEVE ELEMENT OCCLUSION B
Acc30647	-1.32237	4.7627e-12	4.67778e-10	Q94JU2.1 WAT1-related protein At3g28050 && PF00892:EamA-like transporter family
Acc23548	-1.32411	1.20876e-07	4.59709e-06	B6ETT4.1 Synaptotagmin-2
Acc15685	-1.32477	8.56443e-10	5.25095e-08	P12459.1 Tubulin beta-1 chain
Acc17214	-1.32629	0.000201232	0.00291339	-
Acc23178	-1.3274	0.00604815	0.0435672	Q9SVY1.1 Zinc finger protein WIP2
Acc33175	-1.3277	0.00705074	0.0489097	Q84TF5.1 Probable E3 ubiquitin-protein ligase RHA4A
Acc26694	-1.32785	0.000274824	0.00374355	-
Acc04014	-1.32801	6.47512e-06	0.000154613	Q9LFT0.1 Protein trichome birefringence-like 19 && PF13839:GDSL/SGNH-like Acyl-Esterase family found in Pmr5 and Cas1p|PF14416:PMR5 N terminal Domain
Acc11595	-1.32942	0.000104742	0.00170173	Q08655.1 Abscisic stress-ripening protein 1 && PF02496:ABA/WDS induced protein
Acc12265	-1.33145	6.11125e-05	0.00107559	C0LGV1.1 LRR receptor-like serine/threonine-protein kinase RCH1
Acc06486	-1.33148	5.24765e-06	0.000128956	P27493.1 Chlorophyll a-b binding protein 21, chloroplastic
Acc01749	-1.33167	3.46006e-07	1.15016e-05	Q9SD53.1 UPF0481 protein At3g47200 && PF03140:Plant protein of unknown function
Acc31985	-1.33246	0.000120312	0.0019097	Q9FKB6.1 BTB/POZ domain-containing protein At5g48800 && PF00651:BTB/POZ domain|PF03000:NPH3 family
Acc32478	-1.33262	2.1156e-07	7.5537e-06	Q9LXV0.1 UDP-glycosyltransferase 92A1 && PF00201:UDP-glucoronosyl and UDP-glucosyl transferase
Acc20351	-1.33448	2.49283e-15	4.04572e-13	O82627.1 Granule-bound starch synthase 1, chloroplastic/amyloplastic
Acc08645	-1.33705	0.000746244	0.00858194	Q93Z81.1 Vacuolar cation/proton exchanger 3
Acc25379	-1.33826	0.00040372	0.0051541	P0DH62.1 Inactive protein kinase SELMODRAFT_444075 [Selaginella moellendorffii] && PF07714:Protein tyrosine kinase
Acc13766	-1.33888	5.28149e-11	4.19447e-09	Q5JNJ5.1 Early nodulin-like protein 1
Acc12548	-1.33991	3.50091e-19	9.83788e-17	Q41142.1 Phospholipase D alpha 1
Acc13479	-1.34052	0.00275602	0.0240975	Q1PFD9.1 Protein trichome birefringence-like 31 && PF13839:GDSL/SGNH-like Acyl-Esterase family found in Pmr5 and Cas1p|PF14416:PMR5 N terminal Domain
Acc19701	-1.3408	0.000824116	0.00931166	O22898.1 Long chain acyl-CoA synthetase 1
Acc25038	-1.34119	7.74744e-12	7.39393e-10	Q8L9A9.2 Probable xyloglucan endotransglucosylase/hydrolase protein 8
Acc02882	-1.34129	2.39713e-05	0.000480201	PF04720:PDDEXK-like family of unknown function
Acc16255	-1.34372	0.000938601	0.0103434	Q7XSQ9.3 Probable aquaporin PIP1-2
Acc10872	-1.34395	0.00201163	0.0189364	Q9SII5.1 Protein EXORDIUM-like 5
Acc20040	-1.34702	5.672e-10	3.60879e-08	A7PZL3.1 Probable polygalacturonase
Acc28564	-1.35036	0.00153079	0.0152458	Q93ZF5.1 Phosphate transporter PHO1 homolog 1
Acc22134	-1.35153	1.23544e-07	4.68096e-06	Q9ZUI0.1 Putative leucine-rich repeat receptor-like serine/threonine-protein kinase At2g24130
Acc23674	-1.35187	0.000278434	0.00377409	Q9C9Q4.1 J domain-containing protein required for chloroplast accumulation response 1 && -
Acc08063	-1.35229	0.00323807	0.0273206	P25141.1 Alcohol dehydrogenase 1 && PF08240:Alcohol dehydrogenase GroES-like domain|PF00107:Zinc-binding dehydrogenase
Acc11281	-1.35276	0.000363663	0.00472832	C0HJG8.1 Basic secretory protease
Acc19484	-1.35467	0.0013923	0.0141085	Q41249.1 Protochlorophyllide reductase, chloroplastic
Acc19478	-1.35488	0.000667372	0.00782917	Q7XSK0.2 Beta-glucosidase 18
Acc13221	-1.35504	0.000200361	0.00290528	-
Acc30669	-1.35665	3.15368e-07	1.05992e-05	Q9LHD1.1 ABC transporter B family member 15
Acc21328	-1.35699	0.000701676	0.00815907	P27495.1 Chlorophyll a-b binding protein 40, chloroplastic
Acc17164	-1.3581	2.62699e-11	2.27141e-09	Q9C5Y2.2 Ent-kaurenoic acid oxidase 2
Acc04833	-1.35878	0.000960355	0.0105296	P93111.1 Glutamyl-tRNA reductase 1, chloroplastic
Acc09356	-1.35984	1.59195e-08	7.48413e-07	PF14365:Domain of unknown function (DUF4409)|PF03080:Domain of unknown function (DUF239)
Acc20120	-1.35996	2.73166e-10	1.90145e-08	-
Acc25208	-1.36107	0.000396401	0.00507825	Q7XU38.3 Cytochrome P450 87A3 && PF00067:Cytochrome P450
Acc14274	-1.36158	9.28481e-18	2.0873e-15	PF10358:N-terminal C2 in EEIG1 and EHBP1 proteins
Acc18940	-1.36329	0.00131401	0.0135182	Q9FFH6.1 Fasciclin-like arabinogalactan protein 13
Acc01382	-1.36467	0.00584261	0.0425018	PF03168:Late embryogenesis abundant protein
Acc27336	-1.36614	2.59864e-06	7.00409e-05	Q8LGS1.2 Protein MARD1
Acc24854	-1.36664	0.000224758	0.00316838	Q9LFF9.1 Soluble inorganic pyrophosphatase 4
Acc01610	-1.36769	0.00239578	0.0216935	U3U992.1 7-deoxyloganetic acid glucosyltransferase
Acc25880	-1.36776	4.53086e-23	2.14855e-20	Q41350.1 Osmotin-like protein
Acc26384	-1.37202	0.000220328	0.0031261	P27489.1 Chlorophyll a-b binding protein 13, chloroplastic
Acc06520	-1.37241	0.00546926	0.0403762	PF04859:Plant protein of unknown function (DUF641)
Acc20011	-1.37251	1.47166e-08	6.97866e-07	P12459.1 Tubulin beta-1 chain
Acc15494	-1.37328	2.95713e-10	2.03505e-08	-
Acc19574	-1.37331	1.7969e-05	0.000372501	Q9SY14.1 CSC1-like protein At4g02900 && PF14703:Cytosolic domain of 10TM putative phosphate transporter|PF13967:Late exocytosis, associated with Golgi transport|PF02714:Calcium-dependent channel, 7TM region, putative phosphate
Acc20671	-1.37494	1.47301e-07	5.4852e-06	Q9FN29.1 Homeobox-leucine zipper protein ATHB-52
Acc25823	-1.37546	4.02641e-18	9.39981e-16	Q8S9H7.1 Transcription factor DIVARICATA && PF00249:Myb-like DNA-binding domain
Acc26096	-1.37607	1.96678e-05	0.000404677	Q9FFH0.1 Transcription activator GLK2
Acc15889	-1.37755	5.16888e-06	0.00012733	A2A1A0.1 S-norcoclaurine synthase 1
Acc26692	-1.37943	1.29511e-05	0.000279359	Q9SQL2.1 Chlorophyll a-b binding protein P4, chloroplastic
Acc07060	-1.38023	5.7908e-05	0.00102775	PF14364:Domain of unknown function (DUF4408)
Acc09876	-1.38158	5.70775e-16	1.01897e-13	Q9M1S8.3 Probable glutamate carboxypeptidase 2
Acc20121	-1.38182	0.00598026	0.0432545	Q0IWF3.2 Aquaporin NIP3-1
Acc15149	-1.38196	5.68447e-10	3.60916e-08	P13089.1 Auxin-induced protein AUX28 && PF02309:AUX/IAA family
Acc08752	-1.38405	4.20079e-06	0.000105977	Q9LT96.1 Probable leucine-rich repeat receptor-like protein kinase At5g49770
Acc30694	-1.38485	1.43467e-13	1.74163e-11	Q38879.2 Thioredoxin H2
Acc27382	-1.38514	3.78492e-11	3.13849e-09	Q38832.2 Auxin-responsive protein IAA14
Acc27306	-1.38593	2.24783e-09	1.25634e-07	C0LGI2.1 Probable LRR receptor-like serine/threonine-protein kinase At1g67720
Acc23514	-1.38822	3.69033e-06	9.45129e-05	Q8LFG1.1 Probable alpha-amylase 2
Acc24569	-1.38983	8.17184e-18	1.8508e-15	O50001.1 Major allergen Pru ar 1
Acc19682	-1.38995	2.91478e-13	3.38929e-11	-
Acc22458	-1.39134	1.59552e-08	7.48413e-07	O04136.1 Homeobox protein knotted-1-like 3
Acc07188	-1.39403	4.68599e-05	0.000861387	Q9SII5.1 Protein EXORDIUM-like 5
Acc12050	-1.39526	6.15374e-06	0.00014752	Q6X7J9.1 WUSCHEL-related homeobox 4 && PF00046:Homeobox domain
Acc15150	-1.39654	2.88124e-13	3.36318e-11	O24542.1 Auxin-induced protein 22D
Acc19277	-1.39793	2.89418e-06	7.7184e-05	Q9S750.1 Thymidine kinase a
Acc00743	-1.4008	2.8306e-35	4.77255e-32	Q6YU51.1 Probable 1-deoxy-D-xylulose-5-phosphate synthase 2, chloroplastic
Acc13618	-1.40222	5.3137e-08	2.22435e-06	Q9ZVN4.1 Probable tyrosine-protein phosphatase At1g05000 && PF03162:Tyrosine phosphatase family
Acc28663	-1.40251	0.000113898	0.00182797	Q84KI6.1 UDP-sulfoquinovose synthase, chloroplastic
Acc18801	-1.40264	7.49816e-12	7.17861e-10	Q66GM8.1 Pectin acetylesterase 10
Acc32716	-1.40433	4.09121e-12	4.12506e-10	PF01190:Pollen proteins Ole e I like
Acc03526	-1.40506	0.00031793	0.00418605	PF14309:Domain of unknown function (DUF4378)|PF14383:DUF761-associated sequence motif
Acc17663	-1.40868	7.93971e-05	0.00134766	Q9ZRA4.1 Auxin-binding protein ABP19a
Acc15908	-1.40904	3.60205e-10	2.41321e-08	Q9FIQ5.1 Protein TORNADO 2
Acc29489	-1.40931	3.63256e-05	0.000692056	PF13371:Tetratricopeptide repeat|PF13369:Transglutaminase-like superfamily
Acc31159	-1.40963	1.59411e-08	7.48413e-07	Q9ZU94.2 Cysteine-rich repeat secretory protein 12
Acc23791	-1.41006	0.00105766	0.0113401	Q9C6B2.1 Metal transporter Nramp2
Acc31982	-1.4124	1.26575e-13	1.56155e-11	C0LGV0.1 Probable LRR receptor-like serine/threonine-protein kinase At5g48740
Acc17988	-1.41487	2.32625e-05	0.000467545	O22798.1 NAC domain-containing protein 41
Acc00480	-1.41991	9.56471e-08	3.74035e-06	Q6NKQ9.1 Cysteine-rich repeat secretory protein 15
Acc16769	-1.42366	0.000102474	0.00166665	Q0WUQ1.1 BAG family molecular chaperone regulator 1
Acc15671	-1.42447	9.2383e-06	0.000211762	A2RVM0.1
Acc30700	-1.42498	0.0053657	0.0398021	Q9LFP6.1 Auxin efflux carrier component 8
Acc27665	-1.42604	6.33193e-05	0.00110696	Q9FNB5.1 ABC transporter G family member 6
Acc00245	-1.42805	0.00410499	0.0326132	Q5R533.1 Serine incorporator 3 && PF03348:Serine incorporator (Serinc)
Acc24321	-1.42974	3.08364e-18	7.5472e-16	Q9MAP7.1 Subtilisin-like protease SBT3.5
Acc08618	-1.43001	0.00146603	0.014762	P46275.2 Fructose-1,6-bisphosphatase, chloroplastic
Acc24928	-1.43214	1.06198e-06	3.111e-05	PF01925:Sulfite exporter TauE/SafE
Acc27558	-1.43782	1.16453e-08	5.6099e-07	Q940H3.1 Protein trichome birefringence-like 36 && PF14416:PMR5 N terminal Domain|PF13839:GDSL/SGNH-like Acyl-Esterase family found in Pmr5 and Cas1p
Acc08600	-1.43895	6.25241e-12	6.04313e-10	P50165.1 Tropinone reductase homolog
Acc23624	-1.4424	9.16417e-06	0.000210222	Q94CD1.1 Omega-hydroxypalmitate O-feruloyl transferase
Acc24118	-1.44276	0.000363789	0.00472832	-
Acc30057	-1.4432	2.77322e-07	9.5533e-06	Q53Q70.1 Transcription factor TGAL4
Acc05096	-1.44367	1.04089e-06	3.05513e-05	Q8W486.1 Uncharacterized protein At1g04910 && PF10250:GDP-fucose protein O-fucosyltransferase
Acc20431	-1.44533	1.15729e-46	5.01753e-43	A1L4Y2.1 Alcohol dehydrogenase-like 3 && PF00107:Zinc-binding dehydrogenase|PF08240:Alcohol dehydrogenase GroES-like domain
Acc26227	-1.44708	3.6973e-15	5.90575e-13	P27788.1 Ferredoxin-3, chloroplastic
Acc04222	-1.44835	1.67191e-05	0.000351146	PF04720:PDDEXK-like family of unknown function
Acc22789	-1.44862	0.00172679	0.0167433	PF07911:Protein of unknown function (DUF1677)
Acc32981	-1.45061	0.00121819	0.012696	Q93Z37.1 Protein BIG GRAIN 1-like E && -
Acc01205	-1.45211	0.0006298	0.00746341	Q9LFT5.1 EPIDERMAL PATTERNING FACTOR-like protein 1
Acc15130	-1.45573	7.0926e-23	3.21274e-20	PF04782:Protein of unknown function (DUF632)|PF04783:Protein of unknown function (DUF630)
Acc02787	-1.45615	0.00187518	0.0179131	O22874.1 Expansin-A8
Acc25117	-1.45646	8.78608e-14	1.11569e-11	Q01197.1 Protein E6 && -
Acc10906	-1.45671	0.00496517	0.0377097	Q9XGI7.1 Nicotianamine synthase
Acc19543	-1.45797	1.07663e-08	5.25318e-07	Q8LGS1.2 Protein MARD1
Acc20967	-1.45812	0.000158311	0.00239631	O65683.1 bZIP transcription factor 11
Acc21345	-1.46018	2.76957e-07	9.55156e-06	PF05512:AWPM-19-like family
Acc08090	-1.46115	1.74656e-20	6.02345e-18	-
Acc09751	-1.46274	0.00257888	0.0229588	O22059.1 Transcription factor CPC
Acc23630	-1.46301	1.02477e-09	6.13428e-08	P55242.1 Glucose-1-phosphate adenylyltransferase large subunit 2, chloroplastic/amyloplastic
Acc03211	-1.46639	5.25337e-12	5.14305e-10	-
Acc19450	-1.46814	0.00302672	0.0259319	O96860.1 Dynein light chain 2, cytoplasmic
Acc27254	-1.47081	0.00687172	0.0480953	-
Acc30052	-1.47196	0.0053083	0.0395147	Q9ZQG9.2 Glucan endo-1,3-beta-glucosidase 14
Acc00391	-1.47357	2.1559e-11	1.8965e-09	Q9FYE2.1 Protein PHYTOCHROME KINASE SUBSTRATE 4 && -
Acc12225	-1.4737	2.40319e-11	2.08981e-09	Q8H0Z6.1 Type IV inositol polyphosphate 5-phosphatase 3
Acc14598	-1.47661	9.88782e-09	4.87152e-07	Q9LLL8.1 Subtilisin-like protease SBT4.14
Acc10108	-1.47822	7.40336e-12	7.11028e-10	Q6YU51.1 Probable 1-deoxy-D-xylulose-5-phosphate synthase 2, chloroplastic
Acc02732	-1.4803	2.71513e-10	1.89428e-08	Q9C5L3.1 Putative glycerol-3-phosphate transporter 1
Acc33159	-1.48077	3.49395e-06	9.04946e-05	PF05078:Protein of unknown function (DUF679)
Acc27999	-1.48103	0.000927074	0.010261	Q39110.2 Gibberellin 20 oxidase 1
Acc27371	-1.48187	0.000560906	0.00676319	Q1MX30.1 Receptor kinase-like protein Xa21
Acc25879	-1.4819	0.00646687	0.045974	-
Acc01502	-1.48305	5.43923e-06	0.000132697	Q9LVM0.1 Probable inactive receptor kinase At5g58300
Acc27593	-1.48319	0.00110436	0.0117313	O49841.1 Ras-related protein RABC2a
Acc24060	-1.48591	6.47577e-05	0.0011282	Q8L9J7.1 Bidirectional sugar transporter SWEET1
Acc30975	-1.48633	3.91378e-39	9.13688e-36	F4K6F1.1 Xyloglucan galactosyltransferase XLT2
Acc30207	-1.4868	0.0015473	0.0153662	PF06232:Embryo-specific protein 3, (ATS3)
Acc14627	-1.488	1.31561e-10	9.71471e-09	Q8SAG3.1 Actin-depolymerizing factor
Acc06128	-1.49097	1.48365e-09	8.51177e-08	Q9SZB9.2 Peroxidase 47
Acc23431	-1.49174	0.0049691	0.0377301	Q9M088.1 Glucan endo-1,3-beta-glucosidase 5
Acc07111	-1.49223	0.0012822	0.0132359	-
Acc03888	-1.49318	0.00440274	0.0344201	Q9T048.1 Disease resistance protein At4g27190 && PF00931:NB-ARC domain
Acc23736	-1.49499	0.00691709	0.0483368	Q9C639.1 Photosystem I chlorophyll a/b-binding protein 5, chloroplastic
Acc10015	-1.49622	1.78179e-05	0.000370381	Q9FHH5.1 Protein GLUTAMINE DUMPER 3
Acc27786	-1.49667	8.24334e-10	5.07459e-08	Q8S9H7.1 Transcription factor DIVARICATA && PF00249:Myb-like DNA-binding domain
Acc06263	-1.49669	4.1252e-07	1.35347e-05	-
Acc20796	-1.50389	0.00715727	0.0494572	-
Acc29604	-1.50518	0.00693088	0.0483887	-
Acc18944	-1.50524	0.0018344	0.0175955	O49459.1 NAC domain-containing protein 73
Acc15182	-1.50804	1.25917e-10	9.32059e-09	O04408.1 Ent-copalyl diphosphate synthase, chloroplastic
Acc10847	-1.50932	0.00091645	0.0101583	F4I1I4.1 Auxin-responsive protein SAUR67
Acc23396	-1.50988	0.000716457	0.00829722	-
Acc11271	-1.51141	1.14634e-05	0.000252837	Q7XJE6.1 Metacaspase-1
Acc04512	-1.512	2.26509e-06	6.17085e-05	F4JTP5.1 Serine/threonine-protein kinase STY46
Acc13679	-1.51364	6.05747e-06	0.000145442	P43389.1 Metallothionein-like protein type 3 [Actinidia deliciosa] && -
Acc08218	-1.5144	0.00507058	0.0382804	Q9FXD8.2 Probable pectate lyase 5
Acc31187	-1.51569	3.17898e-05	0.000617662	-
Acc29778	-1.5222	0.000150744	0.00229666	PF13947:Wall-associated receptor kinase galacturonan-binding
Acc00100	-1.5222	1.65202e-11	1.48335e-09	Q9LT96.1 Probable leucine-rich repeat receptor-like protein kinase At5g49770
Acc20100	-1.52305	3.62826e-18	8.60267e-16	Q8L7I2.1 Subtilisin-like protease SBT3.6
Acc31968	-1.52316	8.63076e-17	1.72326e-14	Q40588.1 L-ascorbate oxidase
Acc02877	-1.52457	3.18684e-05	0.000618793	Q38865.2 Expansin-A6
Acc11192	-1.52735	0.000240872	0.00335948	PF03107:C1 domain
Acc30679	-1.52821	3.26582e-12	3.33718e-10	O81865.1 Protein PHLOEM PROTEIN 2-LIKE A1
Acc32672	-1.52823	3.67821e-09	1.97226e-07	PF14200:Ricin-type beta-trefoil lectin domain-like
Acc06059	-1.52838	9.64216e-28	7.84393e-25	Q6RYA0.1 Salicylic acid-binding protein 2
Acc04930	-1.52857	4.58463e-14	6.12947e-12	Q96V64.1 Glucan 1,3-beta-glucosidase
Acc21404	-1.52872	2.19212e-10	1.55805e-08	Q8VY22.1 Protein trichome birefringence-like 38 && PF13839:GDSL/SGNH-like Acyl-Esterase family found in Pmr5 and Cas1p|PF14416:PMR5 N terminal Domain
Acc22550	-1.52874	6.89093e-07	2.13183e-05	PF12695:Alpha/beta hydrolase family
Acc19428	-1.52907	4.53877e-07	1.46384e-05	Q9SK27.2 Early nodulin-like protein 1
Acc21762	-1.52949	3.9219e-06	9.96865e-05	-
Acc05136	-1.52962	1.09595e-09	6.47413e-08	Q9XF89.1 Chlorophyll a-b binding protein CP26, chloroplastic
Acc29021	-1.53227	6.4426e-13	7.18847e-11	O23617.2 Alpha,alpha-trehalose-phosphate synthase [UDP-forming] 5
Acc32970	-1.53237	0.000215881	0.00308174	PF03763:Remorin, C-terminal region
Acc19555	-1.53379	0.000492766	0.00610343	Q93ZQ3.1 Probable inactive patatin-like protein 9
Acc08513	-1.53551	2.21635e-13	2.6275e-11	Q9SCP2.2 Probable pectate lyase 12
Acc07688	-1.53783	0.00322877	0.0272648	Q08435.1 Plasma membrane ATPase 1
Acc27402	-1.53812	8.70966e-08	3.45529e-06	Q9M0G7.1 MDIS1-interacting receptor like kinase 1
Acc05388	-1.541	1.29501e-17	2.86878e-15	Q6YU51.1 Probable 1-deoxy-D-xylulose-5-phosphate synthase 2, chloroplastic
Acc05575	-1.54161	0.000375265	0.00484635	Q9LK32.1 Uncharacterized protein At3g27210 && -
Acc24395	-1.54172	0.000170104	0.00254434	O80919.2 Protein trichome birefringence-like 34 && PF13839:GDSL/SGNH-like Acyl-Esterase family found in Pmr5 and Cas1p|PF14416:PMR5 N terminal Domain
Acc08167	-1.5418	0.000929229	0.0102699	Q94AJ5.1 Probable polygalacturonase At1g80170
Acc27937	-1.54184	4.5616e-12	4.52418e-10	Q9FII5.1 Leucine-rich repeat receptor-like protein kinase TDR
Acc20569	-1.54278	2.40233e-11	2.08981e-09	Q8L9A9.2 Probable xyloglucan endotransglucosylase/hydrolase protein 8
Acc04605	-1.54283	5.4632e-12	5.31419e-10	F4HQX1.1 Jacalin-related lectin 3
Acc16637	-1.5434	4.48248e-05	0.000827486	Q9LV60.1 Cysteine-rich repeat secretory protein 55
Acc10134	-1.54451	4.0155e-07	1.32033e-05	Q9LEC8.1 Glutamate dehydrogenase B
Acc06284	-1.54455	8.79022e-06	0.000203179	Q8LFL4.1 CLAVATA3/ESR (CLE)-related protein 25
Acc22809	-1.5447	0.000115357	0.00184553	Q9M651.2 RAN GTPase-activating protein 2
Acc26677	-1.55012	3.06872e-06	8.11966e-05	Q32KY6.1 dCTP pyrophosphatase 1
Acc12080	-1.55097	5.43333e-06	0.00013266	Q9STX1.1 Acyl-CoA-binding domain-containing protein 3
Acc06696	-1.55167	0.000230568	0.00323659	Q9FMY3.1 Serine/threonine-protein kinase-like protein At5g23170 && PF00069:Protein kinase domain
Acc31921	-1.55196	0.000264367	0.00362551	O22507.1 Probable linoleate 9S-lipoxygenase 7 && PF00305:Lipoxygenase|PF01477:PLAT/LH2 domain
Acc08583	-1.553	0.000503575	0.0062038	F4HSD5.1 Protein TRM32
Acc27459	-1.55418	0.000259985	0.00356865	Q42580.1 Peroxidase 21
Acc02624	-1.55448	1.19511e-06	3.44448e-05	-
Acc17803	-1.55628	0.000108408	0.0017519	Q9LMR5.1 F-box/kelch-repeat protein At1g15670 && PF13964:Kelch motif|PF01344:Kelch motif
Acc19676	-1.55744	1.64467e-15	2.773e-13	Q94KD8.1 Probable beta-D-xylosidase 2
Acc23404	-1.55916	2.26755e-28	2.02406e-25	Q8LGS1.2 Protein MARD1
Acc24234	-1.56006	3.76601e-08	1.63746e-06	Q7XNX6.2 Sucrose synthase 7
Acc23529	-1.57056	0.00369999	0.0301777	Q8L9W3.2 E3 ubiquitin-protein ligase ATL23
Acc05069	-1.57248	5.42858e-05	0.000976597	-
Acc09813	-1.573	0.00179211	0.017257	-
Acc06997	-1.57461	2.98485e-14	4.09897e-12	PF04819:Family of unknown function (DUF716)
Acc12423	-1.57468	7.07181e-05	0.0012209	Q39262.1 Zinc finger protein 3 && -
Acc15596	-1.57555	4.02608e-10	2.66204e-08	O64481.1 Subtilisin-like protease SBT2.5
Acc19666	-1.57566	9.74434e-10	5.87934e-08	-
Acc15770	-1.57601	2.09379e-05	0.000427908	D1MI46.1 Geraniol 8-hydroxylase
Acc33659	-1.57804	2.81011e-07	9.65845e-06	Q9SD53.1 UPF0481 protein At3g47200 && PF03140:Plant protein of unknown function
Acc08617	-1.5782	1.11963e-06	3.24852e-05	PF12906:RING-variant domain
Acc02284	-1.58367	0.00132764	0.013617	P35631.2 Floral homeotic protein APETALA 1	AP1 clade
Acc28735	-1.5888	1.04358e-09	6.22232e-08	-
Acc04554	-1.58916	0.00591942	0.0429678	Q6Z398.1 Hexokinase-4, chloroplastic
Acc04439	-1.59011	1.30874e-05	0.000282095	-
Acc29445	-1.59282	1.09648e-09	6.47413e-08	-
Acc15834	-1.5939	0.00010778	0.00174361	Q05466.1 Homeobox-leucine zipper protein HAT4
Acc28896	-1.59839	2.80287e-05	0.000551292	P48418.1 Flavonoid 3',5'-hydroxylase 1
Acc29800	-1.59983	0.00169363	0.0165038	Q9SU63.1 Aldehyde dehydrogenase family 2 member B4, mitochondrial
Acc00828	-1.59983	3.82779e-08	1.65484e-06	Q9FL59.1 FT-interacting protein 1 && PF08372:Plant phosphoribosyltransferase C-terminal|PF00168:C2 domain
Acc29364	-1.60087	3.03216e-19	8.60029e-17	Q8VYR7.1 Boron transporter 1 && PF00955:HCO3- transporter family
Acc27755	-1.60336	1.57376e-14	2.26361e-12	P0CI03.1 Protein NRT1/ PTR FAMILY 5.6
Acc23453	-1.60766	8.93667e-10	5.45712e-08	Q9C9K7.1 AT-hook motif nuclear-localized protein 29
Acc32548	-1.60782	1.31536e-11	1.1952e-09	Q9FM85.1 Probable receptor-like protein kinase At5g56460 && PF07714:Protein tyrosine kinase
Acc01703	-1.61162	8.38001e-06	0.000194587	P04794.1 17.5 kDa class I heat shock protein
Acc04436	-1.61164	0.00017158	0.00256012	O22227.1 Protein MIZU-KUSSEI 1 && PF04759:Protein of unknown function, DUF617
Acc32292	-1.61177	8.39385e-12	7.91134e-10	Q9ZWA9.1 12S seed storage protein CRD
Acc24898	-1.61407	1.7878e-05	0.000371121	Q9FJD5.1 Laccase-17
Acc15559	-1.61416	4.02466e-27	3.05361e-24	Q0WVN5.2 Cellulose synthase-like protein G3
Acc08536	-1.61574	9.01137e-12	8.41495e-10	Q9SV31.1 Probable aquaporin PIP2-5
Acc01893	-1.61862	0.000841518	0.00948356	P10743.1 Stem 31 kDa glycoprotein
Acc16297	-1.62172	0.0019432	0.0184566	Q9LYU3.1 Ethylene-responsive transcription factor ERF113 && PF00847:AP2 domain
Acc25639	-1.6221	0.004709	0.0362632	P27061.1 Acid phosphatase 1
Acc16286	-1.62224	1.56155e-12	1.65127e-10	Q38967.1 Amino acid permease 2
Acc20501	-1.62573	4.78702e-06	0.000119083	Q94A08.2 Probable galactinol--sucrose galactosyltransferase 2
Acc03196	-1.62665	5.97508e-09	3.06314e-07	Q651X6.1 Cellulose synthase-like protein E6
Acc07985	-1.62812	5.14876e-08	2.16401e-06	PF13947:Wall-associated receptor kinase galacturonan-binding|PF14380:Wall-associated receptor kinase C-terminal
Acc33620	-1.62936	2.16289e-07	7.69536e-06	Q39191.2 Wall-associated receptor kinase 1
Acc29871	-1.62983	1.14446e-05	0.000252712	-
Acc10574	-1.63349	1.04026e-06	3.05513e-05	Q39162.2 Transcription factor TGA4
Acc22572	-1.63662	2.45296e-09	1.36346e-07	PF10604:Polyketide cyclase / dehydrase and lipid transport
Acc10333	-1.63669	8.00716e-09	4.01005e-07	PF13202:EF hand
Acc15004	-1.64004	2.40978e-16	4.59964e-14	B9RHP7.1 Probable terpene synthase 11
Acc17484	-1.64089	0.00250087	0.0224354	PF13962:Domain of unknown function
Acc33305	-1.64115	1.01166e-09	6.06773e-08	Q9SV71.1 Cytochrome b561 and DOMON domain-containing protein At4g12980
Acc22764	-1.64201	3.71566e-05	0.000704351	O24542.1 Auxin-induced protein 22D
Acc11028	-1.64301	3.13911e-17	6.57028e-15	Q43317.1 Cysteine synthase
Acc31278	-1.64979	0.00172295	0.016722	Q9FX68.1 Zinc finger protein WIP6
Acc19263	-1.65077	3.0514e-08	1.3539e-06	-
Acc15488	-1.65129	5.27024e-11	4.19447e-09	Q9C884.1 Probable methyltransferase PMT18 && PF03141:Putative S-adenosyl-L-methionine-dependent methyltransferase
Acc07261	-1.6528	0.00105877	0.0113401	Q9ZNT3.1 Actin-depolymerizing factor 5
Acc11521	-1.65348	5.48173e-05	0.000984408	-
Acc24158	-1.66145	2.40913e-08	1.08801e-06	Q56XQ6.1 Protein NRT1/ PTR FAMILY 4.4
Acc09444	-1.6651	2.33821e-18	5.7693e-16	-
Acc06487	-1.66629	0.000179876	0.00265906	P07369.1 Chlorophyll a-b binding protein 3C, chloroplastic
Acc22788	-1.66781	3.65922e-08	1.60251e-06	Q8LGS1.2 Protein MARD1
Acc09264	-1.6688	0.000160319	0.00241705	Q84TH6.1 Dirigent protein 23
Acc23968	-1.67218	8.01625e-05	0.00135762	P92946.3 Sulfate transporter 2.2
Acc09201	-1.67705	1.2295e-07	4.66427e-06	Q84JH9.1 Protein trichome birefringence-like 25 && PF13839:GDSL/SGNH-like Acyl-Esterase family found in Pmr5 and Cas1p|PF14416:PMR5 N terminal Domain
Acc04965	-1.67898	4.94339e-09	2.58667e-07	PF12023:Domain of unknown function (DUF3511)
Acc01928	-1.67915	8.69869e-09	4.32781e-07	Q2HIM9.1 Protein RALF-like 31
Acc00087	-1.68023	2.72227e-20	9.07891e-18	Q9LZV3.1 Mannan endo-1,4-beta-mannosidase 6
Acc11854	-1.68234	0.00162585	0.0160049	Q9XGX0.1 Protein
Acc08247	-1.6839	0.000143832	0.00220573	Q8GW96.1 AAA-ATPase At2g18193 && PF00004:ATPase family associated with various cellular activities (AAA)|PF14363:Domain associated at C-terminal with AAA
Acc24056	-1.68551	0.000351421	0.00458348	-
Acc04706	-1.68748	8.38341e-07	2.54174e-05	-
Acc30382	-1.68965	4.32369e-09	2.28606e-07	P31336.1 Photosystem II 5 kDa protein, chloroplastic
Acc09755	-1.69522	1.03242e-07	4.00678e-06	PF04520:Senescence regulator
Acc06749	-1.69624	0.00333462	0.0279701	-
Acc28580	-1.69638	0.0027044	0.023797	Q9FMC2.1 Basic leucine zipper 43
Acc21158	-1.6975	1.83236e-09	1.03365e-07	PF06219:Protein of unknown function (DUF1005)
Acc33575	-1.69856	0.000319676	0.00420357	Q9S7X6.1 Thermospermine synthase ACAULIS5 && PF01564:Spermine/spermidine synthase
Acc09666	-1.70167	3.74783e-11	3.11625e-09	Q9FIK1.1 BTB/POZ domain-containing protein At5g47800 && PF03000:NPH3 family
Acc02616	-1.70383	1.5848e-09	9.04083e-08	-
Acc11652	-1.70576	9.71807e-08	3.77806e-06	-
Acc18299	-1.70576	1.79129e-06	4.9602e-05	Q9FLJ8.1 Probable receptor-like protein kinase At5g61350
Acc08450	-1.71065	0.00150535	0.0150629	PF04640:PLATZ transcription factor
Acc20388	-1.71193	7.85994e-12	7.47779e-10	-
Acc01693	-1.71259	1.17193e-05	0.000257545	P0CI03.1 Protein NRT1/ PTR FAMILY 5.6
Acc08213	-1.71266	1.72572e-26	1.19031e-23	Q9SS87.1 Protein SIEVE ELEMENT OCCLUSION B
Acc16377	-1.71627	4.16709e-12	4.18765e-10	Q9LYS2.2 ABC transporter C family member 10
Acc33398	-1.7164	6.81742e-10	4.28134e-08	Q651X6.1 Cellulose synthase-like protein E6
Acc04165	-1.71708	3.81249e-08	1.65293e-06	Q9SPK4.1 Phosphoenolpyruvate carboxylase kinase 1
Acc07231	-1.72149	4.67696e-08	1.98519e-06	PF05910:Plant protein of unknown function (DUF868)
Acc29503	-1.72208	0.000769026	0.00879727	B9DFU2.1 Cytochrome P450 711A1
Acc26397	-1.72595	1.83428e-05	0.000379472	PF08241:Methyltransferase domain
Acc33317	-1.72688	5.93379e-05	0.0010492	Q94ID7.1 Geranylgeranyl pyrophosphate synthase, chloroplastic
Acc00127	-1.73091	0.00710742	0.0491912	Q9SD53.1 UPF0481 protein At3g47200 && PF03140:Plant protein of unknown function
Acc33752	-1.73128	0.000140557	0.00216389	-
Acc31286	-1.73176	3.81071e-06	9.72677e-05	Q9SX25.1 Probable carboxylesterase 6
Acc30809	-1.73179	1.69074e-05	0.000354121	Q9FMC2.1 Basic leucine zipper 43
Acc11065	-1.73448	0.00286813	0.0248595	Q9M8K5.1 Heavy metal-associated isoprenylated plant protein 32
Acc11974	-1.73492	3.07493e-22	1.35248e-19	Q9LM66.2 Cysteine protease XCP2
Acc29347	-1.73826	0.000201262	0.00291339	PF08137:DVL family
Acc32566	-1.73934	0.00261968	0.0231792	O48786.1 Cytochrome P450 734A1
Acc21038	-1.74028	2.31761e-08	1.0557e-06	Q8GY61.1 Transcription factor bHLH63
Acc16176	-1.74386	0.00203476	0.0190864	PF06101:Plant protein of unknown function (DUF946)
Acc23520	-1.74406	2.33923e-08	1.06277e-06	Q9SYM1.1 Mechanosensitive ion channel protein 6
Acc22730	-1.74559	0.00166576	0.0163078	Q9SR72.1 Germin-like protein subfamily 3 member 2
Acc23935	-1.74666	1.77198e-08	8.2608e-07	F8WKW1.1 7-deoxyloganetin glucosyltransferase
Acc19616	-1.75157	1.44493e-05	0.000309035	Q9SA69.1 BTB/POZ domain-containing protein At1g03010 && PF03000:NPH3 family|PF00651:BTB/POZ domain
Acc07000	-1.75238	1.68795e-17	3.65912e-15	-
Acc16908	-1.75599	1.15823e-05	0.000255087	PF13837:Myb/SANT-like DNA-binding domain
Acc09573	-1.75723	0.000343555	0.00449033	Q0WUU6.1 Probable polyol transporter 4 && PF00083:Sugar (and other) transporter
Acc01090	-1.75887	7.33705e-13	8.06783e-11	Q43872.1 Peroxidase 64
Acc18798	-1.76335	6.82826e-13	7.53567e-11	Q6I544.1 Germin-like protein 5-1
Acc06105	-1.7645	0.0041965	0.0331321	Q8GX23.1 Proline-rich receptor-like protein kinase PERK5
Acc17856	-1.77048	0.00362506	0.0297826	Q9ZQG9.2 Glucan endo-1,3-beta-glucosidase 14
Acc07352	-1.77346	2.40301e-05	0.000480745	PF00569:Zinc finger, ZZ type|PF03107:C1 domain
Acc21355	-1.77433	3.59672e-10	2.41321e-08	Q9FK76.1 Subtilisin-like protease SBT5.6
Acc09018	-1.77591	8.66419e-07	2.61381e-05	Q8RW93.1 Putative lipid-binding protein At4g00165
Acc04298	-1.77655	0.000201129	0.00291339	-
Acc24181	-1.77981	0.000660377	0.00776211	Q8L4N1.1 Universal stress protein PHOS34
Acc24660	-1.78518	4.08462e-06	0.000103562	PF07795:Protein of unknown function (DUF1635)
Acc17945	-1.78631	5.89421e-05	0.00104427	Q9FLT3.1 Germin-like protein subfamily 3 member 4
Acc23964	-1.78654	1.77537e-07	6.47606e-06	PF04570:zinc-finger of the FCS-type, C2-C2
Acc00319	-1.78818	2.17506e-05	0.000442135	Q9SZF7.1 Protein
Acc13601	-1.78828	3.51186e-05	0.000672862	O64988.1 Acetyl-CoA-benzylalcohol acetyltransferase
Acc14199	-1.78981	8.64482e-08	3.43855e-06	-
Acc06058	-1.79083	7.79479e-36	1.39155e-32	Q8VWZ7.1 Geraniol 8-hydroxylase
Acc11454	-1.79836	3.71467e-11	3.09716e-09	Q9FYE1.1 Metacaspase-9
Acc29076	-1.8003	0.00102789	0.0110779	-
Acc32800	-1.80047	9.47893e-05	0.00156261	PF00564:PB1 domain
Acc08722	-1.80146	0.000957843	0.0105096	O65238.2 G-type lectin S-receptor-like serine/threonine-protein kinase At5g35370
Acc11720	-1.80161	8.90919e-19	2.33091e-16	P33629.1 Tubulin alpha chain && PF03953:Tubulin C-terminal domain|PF00091:Tubulin/FtsZ family, GTPase domain
Acc01221	-1.80312	5.01818e-19	1.38452e-16	Q5HZ05.1 Probable trehalose-phosphate phosphatase J
Acc18800	-1.8046	1.24436e-12	1.32509e-10	Q8VYE4.1 Protein NRT1/ PTR FAMILY 4.5
Acc11497	-1.80503	0.000521201	0.0063782	P28493.1 Pathogenesis-related protein 5
Acc05730	-1.80672	1.46039e-08	6.95472e-07	Q9LFP6.1 Auxin efflux carrier component 8
Acc18599	-1.80681	1.22415e-06	3.50818e-05	Q9FHH5.1 Protein GLUTAMINE DUMPER 3
Acc24260	-1.80742	7.48927e-09	3.77561e-07	-
Acc09043	-1.8114	5.50794e-08	2.2805e-06	Q40316.1 Vestitone reductase && PF01370:NAD dependent epimerase/dehydratase family
Acc01742	-1.81474	0.00152702	0.0152196	Q8S4F6.1 Sulfoquinovosyl transferase SQD2
Acc18145	-1.81502	0.000330936	0.00434223	Q2MHE4.1 Serine/threonine-protein kinase HT1
Acc33510	-1.81555	0.00446753	0.0347833	Q9SJL9.1 Probable xyloglucan endotransglucosylase/hydrolase protein 32
Acc07495	-1.81847	3.32484e-08	1.46665e-06	Q7XJE6.1 Metacaspase-1
Acc31743	-1.81872	3.7222e-05	0.000705151	Q39194.2 Photosystem II reaction center W protein, chloroplastic
Acc22743	-1.81904	3.55212e-06	9.14361e-05	Q2PCF1.1 Pleiotropic drug resistance protein 2
Acc22665	-1.8229	7.05686e-10	4.40676e-08	Q39214.1 Disease resistance protein RPM1
Acc20754	-1.82456	9.4995e-08	3.72e-06	Q0WPS2.1 Cytochrome b561 domain-containing protein At4g18260
Acc29559	-1.82472	2.71821e-05	0.000536727	Q9SAH8.1 Metal transporter Nramp1
Acc12586	-1.82586	5.93588e-05	0.0010492	O24648.1 Gibberellin 3-beta-dioxygenase 1
Acc24435	-1.82726	1.07248e-11	9.86327e-10	C0HJB3.1 Alpha-mannosidase
Acc19186	-1.8278	7.74902e-18	1.76823e-15	Q9M462.1 Glucose-1-phosphate adenylyltransferase small subunit, chloroplastic
Acc03905	-1.83166	1.04073e-08	5.10259e-07	PF13962:Domain of unknown function
Acc17991	-1.8319	0.000221865	0.00314057	B8BKP4.1 Bidirectional sugar transporter SWEET14
Acc14961	-1.83646	9.0705e-25	5.0051e-22	Q53NK6.1 Myb-related protein MYBAS1 && PF00249:Myb-like DNA-binding domain
Acc23982	-1.83794	8.00221e-14	1.02472e-11	PF07649:C1-like domain|PF03107:C1 domain
Acc11219	-1.84394	4.5162e-08	1.92233e-06	Q9ZQE6.1 Calmodulin-like protein 1 && PF13499:EF-hand domain pair
Acc21931	-1.84475	7.20335e-07	2.21719e-05	-
Acc04768	-1.84501	3.15904e-21	1.19842e-18	K7WDL7.1 Iridoid synthase && -
Acc18550	-1.84898	1.90468e-10	1.37631e-08	PF08263:Leucine rich repeat N-terminal domain|PF13855:Leucine rich repeat
Acc02242	-1.84911	0.00452777	0.0351441	Q9ZW95.1 Cytokinin hydroxylase
Acc00461	-1.85066	0.00252291	0.0225597	Q9SHD3.1 Cyclin-U2-1
Acc12282	-1.85214	0.000527052	0.00643304	Q8GYX8.2 Chaperone protein dnaJ 10
Acc19799	-1.85233	5.45664e-09	2.826e-07	-
Acc29104	-1.85356	1.43684e-11	1.29782e-09	P49043.1 Vacuolar-processing enzyme
Acc28407	-1.85667	0.000604856	0.00722707	Q9C7I7.1 MLP-like protein 165 && PF00407:Pathogenesis-related protein Bet v I family
Acc07427	-1.86002	2.26741e-10	1.60405e-08	Q9LJN4.2 Probable beta-D-xylosidase 5
Acc03539	-1.86112	0.00120559	0.0125906	-
Acc22573	-1.86301	1.18988e-13	1.47999e-11	PF10604:Polyketide cyclase / dehydrase and lipid transport
Acc00115	-1.86444	1.50428e-19	4.47581e-17	P27061.1 Acid phosphatase 1
Acc13547	-1.86488	1.25694e-18	3.20561e-16	Q03666.1 Probable glutathione S-transferase
Acc17082	-1.8714	0.00555183	0.0408764	-
Acc11398	-1.87394	0.00598029	0.0432545	Q8GXZ3.1 Serine/threonine-protein kinase At5g01020 && PF07714:Protein tyrosine kinase
Acc21557	-1.87402	0.000228093	0.00321076	Q9SHE9.1 LOB domain-containing protein 4
Acc23794	-1.87672	8.22339e-25	4.6217e-22	K7WDL7.1 Iridoid synthase && -
Acc04212	-1.87801	4.19595e-15	6.59808e-13	Q38832.2 Auxin-responsive protein IAA14
Acc08528	-1.87879	0.000283231	0.00383056	P33080.1 Auxin-induced protein X10A && PF02519:Auxin responsive protein
Acc27442	-1.87892	1.60606e-05	0.000339668	Q8VZA1.1 Laccase-11
Acc27779	-1.87892	1.86873e-06	5.15114e-05	Q5XF09.1 Probable sugar phosphate/phosphate translocator At3g11320 && PF03151:Triose-phosphate Transporter family
Acc04832	-1.87979	1.97259e-14	2.78448e-12	Q9T074.1 Phosphoenolpyruvate carboxykinase [ATP]
Acc31030	-1.88279	2.67231e-09	1.47727e-07	P29162.1 L-ascorbate oxidase homolog
Acc07259	-1.8865	2.34159e-07	8.24419e-06	Q39134.2 Amino acid permease 3
Acc21430	-1.88769	1.26067e-06	3.59924e-05	Q9LRZ5.1 Phospholipase D zeta 1
Acc23376	-1.88811	0.0010143	0.0109626	Q9ZRA4.1 Auxin-binding protein ABP19a
Acc00853	-1.88851	2.66621e-21	1.03739e-18	PF04862:Protein of unknown function (DUF642)
Acc03884	-1.89081	4.62283e-08	1.96496e-06	Q9SX20.1 Protein NRT1/ PTR FAMILY 3.1
Acc04751	-1.89241	1.08465e-09	6.44191e-08	PF14215:bHLH-MYC and R2R3-MYB transcription factors N-terminal
Acc12058	-1.89276	0.00204378	0.019144	A5HII1.1 Actinidain
Acc33160	-1.89495	0.000458297	0.00575222	PF05078:Protein of unknown function (DUF679)
Acc31661	-1.89508	0.00542333	0.0401446	-
Acc14445	-1.89509	8.69572e-06	0.000201148	PF01177:Asp/Glu/Hydantoin racemase
Acc23493	-1.89572	0.000468675	0.00586791	Q70PR7.2 Vinorine synthase && PF02458:Transferase family
Acc26263	-1.8995	4.72971e-06	0.000118044	Q9LTV3.1 Auxin-responsive protein SAUR72
Acc26866	-1.90461	0.00197921	0.018695	-
Acc15049	-1.90825	0.00237432	0.0215679	Q40220.1 Rac-like GTP-binding protein RAC2
Acc19656	-1.90828	1.1022e-10	8.23904e-09	Q9SRX9.1 E3 ubiquitin-protein ligase BAH1
Acc02662	-1.90853	1.02465e-05	0.000230498	PF03168:Late embryogenesis abundant protein
Acc21439	-1.90995	2.21448e-11	1.94241e-09	P27396.1 17.8 kDa class I heat shock protein
Acc08275	-1.91095	5.73443e-14	7.50147e-12	Q5XV40.1 Protein LAZY 1
Acc08067	-1.91117	1.59097e-06	4.46665e-05	-
Acc08120	-1.91656	2.37369e-09	1.32182e-07	PF14368:Probable lipid transfer
Acc05368	-1.92397	0.00130559	0.0134453	Q0WPN8.1 Cysteine-rich repeat secretory protein 60
Acc17669	-1.92556	5.80601e-19	1.57327e-16	Q9SLL2.1 Protein BIG GRAIN 1-like B && -
Acc17929	-1.93341	7.48759e-14	9.62885e-12	Q9SAH8.1 Metal transporter Nramp1
Acc30529	-1.93435	7.01684e-08	2.84318e-06	Q9FMV7.1 Cytochrome P450 94B1 && PF00067:Cytochrome P450
Acc18939	-1.93698	3.07112e-10	2.10872e-08	Q53UH4.1 Anthocyanidin 3-O-glucoside 2''-O-glucosyltransferase
Acc11731	-1.93866	0.0010827	0.0115376	-
Acc32715	-1.94005	0.000352955	0.00459735	Q9FGH9.1 Exocyst complex component EXO70B1
Acc27595	-1.94031	0.00026661	0.00365298	PF07795:Protein of unknown function (DUF1635)
Acc23609	-1.9422	1.16925e-07	4.4805e-06	Q9SDZ9.1 Purple acid phosphatase 2
Acc09281	-1.94386	6.30836e-17	1.28492e-14	Q0WRX3.2 Serine carboxypeptidase-like 40
Acc31259	-1.94568	3.58494e-12	3.63001e-10	-
Acc12019	-1.94716	1.48081e-25	8.64251e-23	Q93ZB2.2 Ent-kaurene oxidase, chloroplastic
Acc32711	-1.94813	1.43081e-15	2.4259e-13	Q6Z1G7.1 Pyruvate dehydrogenase E1 component subunit beta-1, mitochondrial
Acc20762	-1.94819	0.00341144	0.02842	PF04765:Protein of unknown function (DUF616)
Acc23198	-1.94991	0.00043693	0.00552141	Q84L08.1 GDP-mannose transporter GONST4
Acc31027	-1.95113	5.32228e-11	4.2064e-09	-
Acc17010	-1.95236	0.000166544	0.00249602	Q9LJG8.1 Trihelix transcription factor ASIL2
Acc26207	-1.95506	4.91954e-20	1.57161e-17	Q0V865.1 Protein FAF-like, chloroplastic
Acc22796	-1.95997	5.17147e-10	3.31816e-08	PF00650:CRAL/TRIO domain
Acc03347	-1.96254	0.000131171	0.00204388	Q8GW96.1 AAA-ATPase At2g18193 && PF14363:Domain associated at C-terminal with AAA|PF00004:ATPase family associated with various cellular activities (AAA)
Acc23002	-1.96344	4.30929e-20	1.40627e-17	Q93YS4.1 ABC transporter G family member 22
Acc33589	-1.96555	0.00197351	0.0186469	Q5JNT2.1 Acyl transferase 4
Acc17459	-1.9689	3.06792e-06	8.11966e-05	Q9LNI5.1 MYB-like transcription factor ETC1
Acc27624	-1.97179	1.24189e-23	6.22724e-21	Q9SFB5.1 Serine carboxypeptidase-like 27
Acc00381	-1.97362	0.000290865	0.00390942	F4I8U2.1 Inactive glucose-1-phosphate adenylyltransferase small subunit 2, chloroplastic
Acc24438	-1.97607	1.37648e-21	5.64526e-19	C0HJB3.1 Alpha-mannosidase
Acc09203	-1.97622	1.37993e-19	4.23027e-17	Q9AR73.1 Hydroquinone glucosyltransferase
Acc27698	-1.97652	6.62167e-18	1.53405e-15	O80644.1 ACT domain-containing protein ACR9
Acc32156	-1.98254	0.000208648	0.00299397	Q5RBU7.1 Lysosomal Pro-X carboxypeptidase
Acc18012	-1.98304	0.0020123	0.0189368	P0DH79.1 CBS domain-containing protein CBSCBSPB5 >Q0WLC7.2 CBS domain-containing protein CBSCBSPB4 && PF00564:PB1 domain|PF00571:CBS domain
Acc25027	-1.98428	7.97988e-15	1.18716e-12	-
Acc14456	-1.98633	0.00169151	0.0164993	Q9SZY4.1 Protein NRT1/ PTR FAMILY 6.2
Acc28949	-1.98644	2.83524e-10	1.96454e-08	O23522.2 Phospholipase A1-Ibeta2, chloroplastic
Acc23164	-1.98811	2.24958e-15	3.67056e-13	Q9T048.1 Disease resistance protein At4g27190 && PF00931:NB-ARC domain
Acc04741	-1.98968	1.99681e-18	4.9673e-16	Q6X7J9.1 WUSCHEL-related homeobox 4 && PF00046:Homeobox domain
Acc02376	-1.99806	0.00414548	0.0328318	P17407.1 21 kDa protein
Acc22763	-2.00055	6.20479e-22	2.65344e-19	Q38832.2 Auxin-responsive protein IAA14
Acc22684	-2.00151	1.688e-44	5.69211e-41	O64474.2 Putative cadmium/zinc-transporting ATPase HMA4
Acc00663	-2.00351	3.36092e-09	1.82144e-07	PF00892:EamA-like transporter family
Acc10611	-2.0042	6.58175e-08	2.67761e-06	Q9FX85.1 Peroxidase 10
Acc08651	-2.01218	0.00316434	0.0268478	Q39224.1 Protein SRG1
Acc05155	-2.01759	5.00294e-16	8.98427e-14	Q03411.1 Sucrose transport protein
Acc24008	-2.0177	3.91354e-09	2.08372e-07	PF12023:Domain of unknown function (DUF3511)
Acc11970	-2.01889	5.76603e-15	8.88291e-13	Q9LM66.2 Cysteine protease XCP2
Acc19213	-2.01983	3.5337e-16	6.49966e-14	-
Acc19351	-2.02258	0.00380959	0.0308477	-
Acc10130	-2.02781	5.81808e-09	2.98769e-07	Q9SQQ9.1 Myb-related protein 2
Acc03667	-2.03224	9.24565e-09	4.58491e-07	O80920.1 Abscisic acid receptor PYL4
Acc04824	-2.0337	3.88706e-19	1.08228e-16	Q9SGP2.1 Receptor-like protein kinase HSL1
Acc25434	-2.03437	0.000160621	0.00241829	Q9C7C1.1 Tetraspanin-6 && PF00335:Tetraspanin family
Acc17354	-2.03749	6.10523e-07	1.92207e-05	Q9FZA4.1 Dof zinc finger protein DOF1.4
Acc24095	-2.03799	2.13663e-10	1.52575e-08	Q39134.2 Amino acid permease 3
Acc13561	-2.03915	2.7005e-24	1.46353e-21	A5HII1.1 Actinidain
Acc27180	-2.04013	1.00302e-05	0.000226999	P0C1S9.1 Sn1-specific diacylglycerol lipase beta
Acc27475	-2.04426	4.13566e-14	5.60327e-12	Q9SPK4.1 Phosphoenolpyruvate carboxylase kinase 1
Acc03042	-2.04563	2.43823e-16	4.62486e-14	Q9SCU5.2 Probable serine/threonine-protein kinase WNK5
Acc25435	-2.04841	0.00491188	0.037361	Q9C7C1.1 Tetraspanin-6 && PF00335:Tetraspanin family
Acc15209	-2.04865	3.80891e-18	8.96097e-16	-
Acc02890	-2.04979	3.55143e-09	1.91783e-07	-
Acc00069	-2.04998	5.62977e-21	2.05853e-18	Q9SR86.1 Alanine--glyoxylate aminotransferase 2 homolog 3, mitochondrial
Acc17905	-2.05021	1.84305e-05	0.000381027	Q42485.1 Zinc finger protein 1 && -
Acc25978	-2.05128	1.52243e-06	4.29008e-05	PF07795:Protein of unknown function (DUF1635)
Acc20158	-2.05182	0.000125019	0.00196896	Q8W4K5.1 VAN3-binding protein
Acc09081	-2.05256	1.69212e-11	1.51042e-09	Q9LLL8.1 Subtilisin-like protease SBT4.14
Acc03398	-2.0531	8.43506e-07	2.55485e-05	Q9FLV9.1 S-type anion channel SLAH3
Acc11057	-2.05348	3.22319e-09	1.75936e-07	Q3ECP6.1 GDSL esterase/lipase At1g54790
Acc25871	-2.05995	0.00405051	0.0322637	-
Acc26980	-2.06266	4.46641e-11	3.63408e-09	H2DH16.2 Dammarenediol 12-hydroxylase
Acc29896	-2.06685	1.85879e-07	6.73179e-06	Q9FKB6.1 BTB/POZ domain-containing protein At5g48800 && PF00651:BTB/POZ domain|PF03000:NPH3 family
Acc08122	-2.06856	4.93505e-11	3.98335e-09	Q42521.2 Glutamate decarboxylase 1
Acc27197	-2.07575	3.23713e-27	2.51907e-24	Q84WN3.2 Bidirectional sugar transporter SWEET17
Acc31281	-2.08159	7.61169e-16	1.34306e-13	Q9C6M2.1 Lysine histidine transporter-like 6 && PF01490:Transmembrane amino acid transporter protein
Acc15392	-2.08323	1.06462e-08	5.20837e-07	O82176.2 Protein EXORDIUM-like 7
Acc04110	-2.08364	1.93479e-10	1.39475e-08	Q9LH89.1 Uncharacterized protein At3g28850 && PF00462:Glutaredoxin
Acc09275	-2.08398	7.84469e-08	3.15754e-06	O22218.1 Calcium-transporting ATPase 4, plasma membrane-type
Acc17295	-2.08441	9.83968e-06	0.000223689	Q41253.1 Rac-like GTP-binding protein RAC13
Acc32061	-2.08514	3.25072e-07	1.08772e-05	Q0V865.1 Protein FAF-like, chloroplastic
Acc03880	-2.08622	8.5641e-05	0.00143123	Q9SX20.1 Protein NRT1/ PTR FAMILY 3.1
Acc18089	-2.09025	6.06164e-17	1.243e-14	-
Acc20748	-2.09158	0.000202695	0.00293072	P27495.1 Chlorophyll a-b binding protein 40, chloroplastic
Acc01430	-2.09512	3.71602e-07	1.22718e-05	Q9LEX0.1 F-box protein PP2-A13
Acc11018	-2.09778	0.000674084	0.00789266	Q9M667.2 Disease resistance protein RPP13
Acc17462	-2.09935	2.71684e-07	9.41249e-06	PF04520:Senescence regulator
Acc24852	-2.10015	6.94618e-21	2.48011e-18	Q9ZUS1.1 WAT1-related protein At2g37460 && PF00892:EamA-like transporter family
Acc03726	-2.10108	3.34668e-13	3.84728e-11	Q9SND9.1 Uncharacterized acetyltransferase At3g50280 && PF02458:Transferase family
Acc21770	-2.10862	8.44083e-11	6.43645e-09	Q8S3F1.1 Transcription factor NAI1
Acc03674	-2.11222	2.8323e-11	2.42818e-09	O80644.1 ACT domain-containing protein ACR9
Acc18308	-2.1154	1.53988e-19	4.53727e-17	Q32KY6.1 dCTP pyrophosphatase 1
Acc13312	-2.11684	0.000821222	0.00928398	PF00011:Hsp20/alpha crystallin family
Acc25669	-2.11983	5.50374e-06	0.000133841	PF09335:SNARE associated Golgi protein
Acc27283	-2.12308	2.37663e-05	0.000476725	Q94ID2.2 Adenylate isopentenyltransferase 5, chloroplastic
Acc31155	-2.12452	3.21168e-06	8.44637e-05	Q9ZU95.1 Nudix hydrolase 17, mitochondrial
Acc32254	-2.126	0.00302963	0.0259442	PF03140:Plant protein of unknown function
[truncated: 241 more rows]

## Sheet: Table S5C
Table S5C. Differentially expressed genes (DEGs) that are common in the 35S:AcCEN4-6xHA vs pHEX2 empty vector control dataset and the Accen Accen4 edited vs wild type dataset. Genes were selected based on the cut-off of log2 fold-change ≥ 1 or ≤ -1 and adjusted p-value ≤0.05.
Overlap Gene ID	log2FC in 35S:AcCEN4	log2FC in Accen Accen4	gene description
CEY00_Acc23534	9.01022	1.72781	Q6DYE5.2 UPF0496 protein At1g20180
CEY00_Acc30542	8.5551	2.22567	Q8RYJ8.1 Putative calcium-binding protein CML19;
CEY00_Acc21280	7.82589	4.38183	PF05078:Protein of unknown function (DUF679)
CEY00_Acc02402	7.6536	4.45542	-
CEY00_Acc25135	7.37463	3.89463	O81078.1 Glutamate receptor 2.9;
CEY00_Acc32864	7.35611	4.81478	Q5PNY6.1 U-box domain-containing protein 21;
CEY00_Acc08132	7.24786	4.2826	Q02200.1 Lignin-forming anionic peroxidase; Flags: Precursor
CEY00_Acc23914	6.90694	2.85091	-
CEY00_Acc12747	6.89487	3.19693	-
CEY00_Acc05448	6.88411	3.53475	Q6K5Q0.1 Putative germin-like protein 2-1; Flags: Precursor
CEY00_Acc25333	6.74698	2.83261	-
CEY00_Acc27166	6.65896	4.19798	O50001.1 Major allergen Pru ar 1;
CEY00_Acc11895	6.60788	3.74304	Q9SMU4.1 UPF0496 protein At3g49070
CEY00_Acc09579	6.5002	4.27348	Q9LD44.1 NAC transcription factor 56;
CEY00_Acc31198	6.41159	1.99101	-
CEY00_Acc25261	6.1747	2.08367	Q33DQ2.1 Inactive tetrahydrocannabinolic acid synthase; Flags: Precursor
CEY00_Acc31680	6.12998	3.34746	PF00168:C2 domain
CEY00_Acc11677	5.94772	3.92455	-
CEY00_Acc24523	5.8693	2.96644	Q9LDE1.1 Transcription factor MYB108;
CEY00_Acc20125	5.8508	2.94321	PF05553:Cotton fibre expressed protein
CEY00_Acc07935	5.67807	3.12864	PF14683:Polysaccharide lyase family 4, domain III|PF14686:Polysaccharide lyase family 4, domain II|PF06045:Rhamnogalacturonate lyase family
CEY00_Acc09102	5.67499	2.18966	Q58FX0.1 BON1-associated protein 2;
CEY00_Acc08717	5.61341	2.79073	Q9LZX1.1 Protein LURP-one-related 15
CEY00_Acc26045	5.59208	2.10041	Q5E930.1 S-type anion channel SLAH1;
CEY00_Acc08131	5.55558	3.50868	Q02200.1 Lignin-forming anionic peroxidase; Flags: Precursor
CEY00_Acc28361	5.54814	3.74233	Q5PNY6.1 U-box domain-containing protein 21;
CEY00_Acc27484	5.4743	3.22171	Q8LDC8.2 Ethylene-responsive transcription factor 1B;
CEY00_Acc09734	5.46773	2.09145	Q9C519.1 WRKY transcription factor 6;
CEY00_Acc12085	5.46228	1.66852	Q96289.1 Zinc finger protein ZAT10;
CEY00_Acc18242	5.46223	2.27728	Q9LXG8.1 Probable WRKY transcription factor 72;
CEY00_Acc15856	5.32772	3.73532	O23547.2 Expansin-like B1;
CEY00_Acc14252	5.2962	3.8123	Q70PR7.2 Vinorine synthase
CEY00_Acc09164	5.24307	2.77778	Q07262.1 1-aminocyclopropane-1-carboxylate synthase;
CEY00_Acc13990	5.22497	2.53151	Q5PNY6.1 U-box domain-containing protein 21;
CEY00_Acc14257	5.17114	2.62659	Q70PR7.2 Vinorine synthase
CEY00_Acc20583	5.0598	3.93028	Q8S9L6.1 Cysteine-rich receptor-like protein kinase 29;
CEY00_Acc27691	5.03876	2.85714	Q9SLD4.1 Zinc finger protein ZAT11
CEY00_Acc07052	4.949	2.37833	PF12695:Alpha/beta hydrolase family
CEY00_Acc12540	4.93136	3.72143	P42849.1 Umecyanin;
CEY00_Acc24052	4.90275	1.77168	PF04720:PDDEXK-like family of unknown function
CEY00_Acc12738	4.89615	3.52654	Q8L799.1 Inositol oxygenase 1;
CEY00_Acc03683	4.84637	2.86984	Q9SLD4.1 Zinc finger protein ZAT11
CEY00_Acc09280	4.79836	1.6724	PF05633:Protein of unknown function (DUF793)
CEY00_Acc09392	4.77932	2.65992	Q9LQL2.2 Protein NRT1/ PTR FAMILY 7.3;
CEY00_Acc27351	4.77399	2.72269	Q9LUI1.1 Leucine-rich repeat extensin-like protein 6;
CEY00_Acc19208	4.68792	2.99961	Q7XKU5.2 2-oxoglutarate-dependent dioxygenase DAO;
CEY00_Acc21087	4.63997	6.25665	C0HJG8.1 Basic secretory protease;
CEY00_Acc25258	4.63187	1.9565	Q33DQ2.1 Inactive tetrahydrocannabinolic acid synthase; Flags: Precursor
CEY00_Acc09946	4.62696	3.68047	Q9LW83.2 G-type lectin S-receptor-like serine/threonine-protein kinase CES101;
CEY00_Acc19512	4.61652	2.5487	P27482.2 Calmodulin-like protein 3;
CEY00_Acc22908	4.60307	3.30263	Q9LDE1.1 Transcription factor MYB108;
CEY00_Acc29071	4.58515	4.07989	Q8LEE7.2 Ubiquinol oxidase 3, mitochondrial;
CEY00_Acc06457	4.58347	1.87789	PF05678:VQ motif
CEY00_Acc08152	4.5642	1.34749	O80742.1 U-box domain-containing protein 19;
CEY00_Acc08819	4.54625	1.84858	PF13855:Leucine rich repeat|PF08263:Leucine rich repeat N-terminal domain
CEY00_Acc24078	4.53611	3.59842	Q9LMP1.1 Wall-associated receptor kinase 2; Flags: Precursor
CEY00_Acc33632	4.51846	3.14876	C0LGX3.1 LRR receptor-like serine/threonine-protein kinase HSL2;
CEY00_Acc27160	4.47618	3.18644	O50001.1 Major allergen Pru ar 1;
CEY00_Acc11295	4.44095	1.9462	O22533.1 Zinc finger protein ZAT6;
CEY00_Acc06113	4.36373	3.09929	Q8RY17.1 Wall-associated receptor kinase-like 22; Flags: Precursor
CEY00_Acc27636	4.31661	2.86386	-
CEY00_Acc13985	4.28346	2.26625	Q9LS10.1 Probable S-adenosylmethionine-dependent methyltransferase At5g38100
CEY00_Acc18993	4.2815	1.21195	-
CEY00_Acc33566	4.27225	3.88602	Q9LDE1.1 Transcription factor MYB108;
CEY00_Acc31034	4.23291	3.10124	Q9SE93.1 Polyneuridine-aldehyde esterase;
CEY00_Acc01909	4.23163	3.17561	-
CEY00_Acc17409	4.22353	2.9136	O64781.1 G-type lectin S-receptor-like serine/threonine-protein kinase At1g61390; Flags: Precursor
CEY00_Acc11639	4.22261	2.51369	-
CEY00_Acc22246	4.18698	2.35468	Q9C827.1 Coatomer subunit beta'-2;
CEY00_Acc22899	4.1682	1.99841	Q9FGZ4.1 Probable WRKY transcription factor 48;
CEY00_Acc02586	4.13909	1.53016	Q9ZUZ3.1 Auxin-responsive protein SAUR32;
CEY00_Acc32723	4.08269	3.61519	Q9FYA2.1 Probable WRKY transcription factor 75;
CEY00_Acc33669	4.07681	1.01226	Q941F1.2 Phospholipase A1-Igamma1, chloroplastic; Flags: Precursor
CEY00_Acc00049	4.07655	1.9107	Q9M015.1 Uncharacterized protein At5g01610
CEY00_Acc06155	4.07112	4.72597	Q9FYA2.1 Probable WRKY transcription factor 75;
CEY00_Acc02334	4.0647	5.46278	Q9FLJ2.1 NAC domain-containing protein 100;
CEY00_Acc04796	4.0634	2.21262	-
CEY00_Acc06866	4.03717	2.43915	Q41359.1 Pathogenesis-related protein PR-1 type; Flags: Precursor
CEY00_Acc12414	4.00219	5.09196	Q9C5T4.2 WRKY transcription factor 18;
CEY00_Acc21163	3.99971	2.64173	O64798.1 Inactive serine/threonine-protein kinase At1g67470
CEY00_Acc31127	3.99635	2.36692	P14133.1 L-ascorbate oxidase;
CEY00_Acc23738	3.97392	3.24774	P17859.1 Alpha-amylase;
CEY00_Acc06762	3.96913	3.18307	Q9ZQI7.2 Aminotransferase ALD1;
CEY00_Acc06893	3.96677	2.27509	Q96289.1 Zinc finger protein ZAT10;
CEY00_Acc30052	3.95734	-1.47196	Q9ZQG9.2 Glucan endo-1,3-beta-glucosidase 14;
CEY00_Acc26093	3.91841	2.52319	PF12734:Cysteine-rich TM module stress tolerance
CEY00_Acc14253	3.91804	3.48212	K4D9Y4.1 Acylsugar acyltransferase 3;
CEY00_Acc09335	3.90844	4.9694	Q7XKV4.2 Beta-glucosidase 12;
CEY00_Acc19063	3.90158	3.16867	Q9LRJ9.1 Cysteine-rich repeat secretory protein 38; Flags: Precursor
CEY00_Acc18051	3.86554	2.46928	Q339N5.2 Cellulose synthase-like protein H1;
CEY00_Acc12543	3.86457	3.1723	P42849.1 Umecyanin;
CEY00_Acc29258	3.85288	3.87337	Q9LDE1.1 Transcription factor MYB108;
CEY00_Acc17599	3.83569	2.36221	Q9C5V5.2 Glutamate receptor 2.8;
CEY00_Acc00678	3.83196	1.08194	-
CEY00_Acc06706	3.81702	1.80912	PF05078:Protein of unknown function (DUF679)
CEY00_Acc13034	3.80387	2.59329	Q9FG68.1 Transcription factor RAX1;
CEY00_Acc32606	3.79804	2.12739	P42849.1 Umecyanin;
CEY00_Acc24555	3.75651	2.59541	Q9LZP8.1 bZIP transcription factor 53;
CEY00_Acc24837	3.75391	2.44978	Q9FGH9.1 Exocyst complex component EXO70B1;
CEY00_Acc09780	3.73746	2.23238	Q38910.1 Probable xyloglucan endotransglucosylase/hydrolase protein 23;
CEY00_Acc23713	3.69512	1.22932	PF07816:Protein of unknown function (DUF1645)
CEY00_Acc03950	3.66653	2.92228	-
CEY00_Acc05358	3.62947	4.37373	Q5PNY6.1 U-box domain-containing protein 21;
CEY00_Acc01929	3.61753	1.70916	Q9SCZ4.1 Receptor-like protein kinase FERONIA;
CEY00_Acc23780	3.61244	2.07227	P17801.2 Putative receptor protein kinase ZmPK1; Flags: Precursor
CEY00_Acc32406	3.55337	1.9238	PF14009:Domain of unknown function (DUF4228)
CEY00_Acc28628	3.54888	2.22283	C0LGX3.1 LRR receptor-like serine/threonine-protein kinase HSL2;
CEY00_Acc13351	3.54743	2.12691	Q9ZSD4.1 Syntaxin-121;
CEY00_Acc18962	3.53774	3.86267	Q9LVY1.1 Tyrosine aminotransferase;
CEY00_Acc13860	3.53005	2.61795	PF12734:Cysteine-rich TM module stress tolerance
CEY00_Acc29493	3.49289	3.64934	Q949P1.1 Abscisic acid 8'-hydroxylase 1;
CEY00_Acc03594	3.47691	1.56606	Q9FLS0.1 F-box protein At5g07610
CEY00_Acc07108	3.4634	2.5216	Q93X17.1 Snakin-2; Flags: Precursor
CEY00_Acc13639	3.46315	1.58053	Q9C519.1 WRKY transcription factor 6;
CEY00_Acc01379	3.44546	1.96361	PF03168:Late embryogenesis abundant protein
CEY00_Acc02956	3.42256	2.05319	PF06521:PAR1 protein
CEY00_Acc18281	3.41556	3.6698	Q93Z27.1 Probable calcium-binding protein CML45;
CEY00_Acc21054	3.38214	2.01463	Q96289.1 Zinc finger protein ZAT10;
CEY00_Acc32727	3.37971	3.11601	Q9M2U5.1 Endochitinase EP3;
CEY00_Acc16578	3.36075	2.66	Q01591.1 Osmotin-like protein TPM-1;
CEY00_Acc10785	3.34907	3.69826	Q9FIG6.1 Dirigent protein 1;
CEY00_Acc01818	3.33332	1.79698	Q9SR87.1 Probable L-type lectin-domain containing receptor kinase VI.1;
CEY00_Acc14303	3.33306	2.68655	Q9FYA2.1 Probable WRKY transcription factor 75;
CEY00_Acc25260	3.31972	2.79256	Q8GTB6.1 Tetrahydrocannabinolic acid synthase;
CEY00_Acc30498	3.31761	1.22761	Q9LYV6.1 GEM-like protein 5
CEY00_Acc19181	3.30393	2.83644	-
CEY00_Acc17357	3.30258	3.37257	Q9LD44.1 NAC transcription factor 56;
CEY00_Acc06335	3.28782	2.5767	Q9CA57.1 Glutathione S-transferase U10;
CEY00_Acc04996	3.28717	1.18122	Q9LXE3.1 U-box domain-containing protein 28;
CEY00_Acc30422	3.2845	3.72909	Q9LXV0.1 UDP-glycosyltransferase 92A1
CEY00_Acc27894	3.26916	2.55485	-
CEY00_Acc22216	3.26761	1.59319	PF12681:Glyoxalase-like domain
CEY00_Acc04164	3.26149	1.16302	Q7XBH4.2 Myb-related protein Myb4;
CEY00_Acc11576	3.25068	3.70095	-
CEY00_Acc02752	3.23502	1.87976	O04937.1 Glutamate dehydrogenase A;
CEY00_Acc32244	3.18648	1.87703	Q9LQR0.1 LOB domain-containing protein 1;
CEY00_Acc33613	3.17922	3.10657	Q8GYA4.3 Cysteine-rich receptor-like protein kinase 10;
CEY00_Acc15052	3.17873	2.07863	Q9SLC3.1 E3 ubiquitin-protein ligase ATL41;
CEY00_Acc08431	3.15365	2.29059	-
CEY00_Acc20027	3.15346	2.29063	Q9SRE5.1 Uncharacterized protein At1g76660
CEY00_Acc20783	3.14875	1.37915	Q8GTB6.1 Tetrahydrocannabinolic acid synthase;
CEY00_Acc07105	3.11672	2.05508	-
CEY00_Acc12539	3.092	2.8832	Q41001.1 Blue copper protein; Flags: Precursor
CEY00_Acc11577	3.08023	4.12491	-
CEY00_Acc00431	3.0796	2.33317	O22161.1 Protein ARABIDILLO 1;
CEY00_Acc17052	3.0677	1.9687	PF05633:Protein of unknown function (DUF793)
CEY00_Acc06539	3.06566	2.04926	Q9SVG3.1 Berberine bridge enzyme-like 21;
CEY00_Acc29760	3.04789	1.87716	PF00445:Ribonuclease T2 family
CEY00_Acc03590	3.03532	2.68977	Q4G2J5.1 Derlin-1.2;
CEY00_Acc27170	3.02978	1.77341	O50001.1 Major allergen Pru ar 1;
CEY00_Acc10851	3.02587	2.7149	Q9ZVP8.2 NAC domain-containing protein 35;
CEY00_Acc15786	2.99586	2.55614	Q9SU39.1 Probable trehalose-phosphate phosphatase F;
CEY00_Acc20336	2.9956	1.3087	F4IJ77.1 AAA-ATPase At2g46620
CEY00_Acc04399	2.94298	-2.20555	Q9SGA2.1 Glycerophosphodiester phosphodiesterase GDPD1, chloroplastic;
CEY00_Acc16306	2.935	3.72572	Q9XIC7.1 Somatic embryogenesis receptor kinase 2;
CEY00_Acc10882	2.92064	1.64673	P48021.1 3-hydroxy-3-methylglutaryl-coenzyme A reductase;
CEY00_Acc09627	2.91914	2.91806	O49561.2 Gibberellin 2-beta-dioxygenase 8;
CEY00_Acc31822	2.91127	1.75089	Q9FZ36.1 Mitogen-activated protein kinase kinase kinase 2;
CEY00_Acc24838	2.9048	1.30787	Q9FGH9.1 Exocyst complex component EXO70B1;
CEY00_Acc00767	2.89955	2.24501	Q9FLJ2.1 NAC domain-containing protein 100;
CEY00_Acc23834	2.89894	2.08318	-
CEY00_Acc00172	2.88632	2.3306	P70711.1 Ubiquitin-conjugating enzyme E2 D2B;
CEY00_Acc25916	2.87774	2.04482	-
CEY00_Acc18417	2.87017	2.14635	-
CEY00_Acc27473	2.86471	2.70776	Q7XBH4.2 Myb-related protein Myb4;
CEY00_Acc16523	2.84478	1.03958	Q9FZ36.1 Mitogen-activated protein kinase kinase kinase 2;
CEY00_Acc13984	2.8398	2.16818	Q9LS10.1 Probable S-adenosylmethionine-dependent methyltransferase At5g38100
CEY00_Acc32488	2.83866	1.75418	O24370.1 Linoleate 13S-lipoxygenase 2-1, chloroplastic;
CEY00_Acc23529	2.83321	-1.57056	Q8L9W3.2 E3 ubiquitin-protein ligase ATL23;
CEY00_Acc28966	2.82716	2.42467	O23553.3 Beta-amylase 3, chloroplastic;
CEY00_Acc12015	2.81552	1.85563	K4BV52.1 Allene oxide synthase 1, chloroplastic;
CEY00_Acc21103	2.81157	3.70133	Q9AT54.1 Scopoletin glucosyltransferase;
CEY00_Acc31136	2.80478	2.66852	P37064.1 L-ascorbate oxidase;
CEY00_Acc19236	2.80462	2.41165	C0LGG9.2 Probable LRR receptor-like serine/threonine-protein kinase At1g53440; Flags: Precursor
CEY00_Acc01100	2.79016	2.37747	Q9ZVP8.2 NAC domain-containing protein 35;
CEY00_Acc18261	2.77497	1.3234	Q9FUT0.1 Glutathione S-transferase U9;
CEY00_Acc00338	2.77077	2.37432	Q9M2U5.1 Endochitinase EP3;
CEY00_Acc23330	2.76739	2.79738	P48981.1 Beta-galactosidase;
CEY00_Acc23483	2.75954	2.37025	B9S2H4.1 Glycosyltransferase family 92 protein RCOM_0530710
CEY00_Acc00694	2.74586	1.95194	PF13855:Leucine rich repeat
CEY00_Acc12992	2.7321	1.89396	O64851.1 IQ domain-containing protein IQM4;
CEY00_Acc09948	2.732	2.36235	Q9ZR08.3 G-type lectin S-receptor-like serine/threonine-protein kinase At4g03230; Flags: Precursor
CEY00_Acc06783	2.72829	1.7371	Q9FE06.1 Protein EXORDIUM-like 2; Flags: Precursor
CEY00_Acc02656	2.72127	2.93592	PF03168:Late embryogenesis abundant protein
CEY00_Acc23014	2.71456	2.50853	Q9FFN2.2 Probable glycosyltransferase At5g03795
CEY00_Acc19075	2.71312	1.54697	Q9LIE6.1 VQ motif-containing protein 22;
CEY00_Acc00408	2.69555	2.44234	P29063.1 Pathogenesis-related protein PR-4B; Flags: Precursor
CEY00_Acc10987	2.6883	5.72612	O04086.1 Probable receptor-like protein kinase At1g11050; Flags: Precursor
CEY00_Acc11675	2.68443	2.47451	Q8L936.2 Putative clathrin assembly protein At4g40080
CEY00_Acc00536	2.67837	1.66841	Q9FN11.1 LOB domain-containing protein 37;
CEY00_Acc31505	2.66883	3.0777	O49255.1 NAC transcription factor 29;
CEY00_Acc30418	2.65428	2.17847	Q9LXV0.1 UDP-glycosyltransferase 92A1
CEY00_Acc21335	2.65016	2.67767	Q8VWJ2.1 Probable WRKY transcription factor 28;
CEY00_Acc22609	2.64481	2.09581	Q25AG3.2 G-type lectin S-receptor-like serine/threonine-protein kinase LECRK3;
CEY00_Acc25328	2.62818	2.11342	PF13855:Leucine rich repeat|PF08263:Leucine rich repeat N-terminal domain
CEY00_Acc14840	2.6255	2.28042	PF00534:Glycosyl transferases group 1
CEY00_Acc27169	2.61907	2.75854	O50001.1 Major allergen Pru ar 1;
CEY00_Acc14065	2.60759	1.0366	PF14009:Domain of unknown function (DUF4228)
CEY00_Acc07449	2.60336	1.49685	O48651.1 Squalene monooxygenase;
CEY00_Acc04137	2.58317	2.5935	O04529.1 Metalloendoproteinase 2-MMP;
CEY00_Acc04573	2.57612	2.05054	P24465.2 Cytochrome P450 71A1;
CEY00_Acc27132	2.56467	1.61004	P07979.3 Lichenase;
CEY00_Acc12443	2.56311	1.70347	Q94FT4.1 Salutaridinol 7-O-acetyltransferase;
CEY00_Acc12516	2.55744	2.2666	P12628.1 NADP-dependent malic enzyme;
CEY00_Acc28853	2.55722	2.92326	P81370.2 Thaumatin-like protein;
CEY00_Acc02597	2.54567	2.06265	Q9T096.2 Protein yippee-like At4g27745
CEY00_Acc26296	2.53764	1.99357	A6YIH8.1 Premnaspirodiene oxygenase;
CEY00_Acc09831	2.53672	2.13936	Q42484.1 Disease resistance protein RPS2;
CEY00_Acc23384	2.53391	2.19444	Q8GXZ3.1 Serine/threonine-protein kinase At5g01020
CEY00_Acc28620	2.52911	4.78269	PF10604:Polyketide cyclase / dehydrase and lipid transport
CEY00_Acc06816	2.51228	3.03514	Q9LXA5.1 L-type lectin-domain containing receptor kinase IX.1;
CEY00_Acc21101	2.50179	4.31433	Q9AT54.1 Scopoletin glucosyltransferase;
CEY00_Acc04892	2.46575	1.15409	-
CEY00_Acc26295	2.45451	1.7315	O48923.1 Cytochrome P450 71D10
CEY00_Acc27131	2.44924	1.96688	Q9LZP8.1 bZIP transcription factor 53;
CEY00_Acc32390	2.44438	6.51481	P48418.1 Flavonoid 3',5'-hydroxylase 1;
CEY00_Acc06203	2.43131	2.66938	Q9LPV4.1 Protein DETOXIFICATION 31;
CEY00_Acc27315	2.4186	1.66317	P59833.1 Uncharacterized GPI-anchored protein At5g19250; Flags: Precursor
CEY00_Acc05716	2.38426	1.86852	Q9FLD5.1 AAA-ATPase ASD, mitochondrial;
CEY00_Acc29295	2.37364	2.04033	Q84TH6.1 Dirigent protein 23;
CEY00_Acc31254	2.36868	2.60519	Q6L5F4.1 Probable calcium-binding protein CML14;
CEY00_Acc02657	2.34681	3.42067	PF03168:Late embryogenesis abundant protein
CEY00_Acc23258	2.34557	2.23823	C6L7U1.2 Putative E3 ubiquitin-protein ligase LIN-1;
CEY00_Acc29877	2.34278	3.15455	Q9FLJ2.1 NAC domain-containing protein 100;
CEY00_Acc06263	2.32937	-1.49669	-
CEY00_Acc03863	2.32541	1.66216	Q9FKS8.1 Lysine histidine transporter 1
CEY00_Acc21162	2.32275	2.33821	P11670.1 Basic form of pathogenesis-related protein 1;
CEY00_Acc28856	2.31714	3.01175	-
CEY00_Acc06792	2.30795	4.40249	Q9ZSA8.1 Protein DMR6-LIKE OXYGENASE 1;
CEY00_Acc00888	2.30051	1.75052	Q38910.1 Probable xyloglucan endotransglucosylase/hydrolase protein 23;
CEY00_Acc29828	2.26854	1.85966	Q9LMC9.1 Germin-like protein subfamily T member 2; Flags: Precursor
CEY00_Acc01021	2.26683	1.6581	Q8VZG2.1 Protein HYPER-SENSITIVITY-RELATED 4;
CEY00_Acc01879	2.25812	1.33885	Q9LY00.1 Probable WRKY transcription factor 70;
CEY00_Acc05439	2.24956	1.96926	Q55EX9.2 Putative methyltransferase DDB_G0268948
CEY00_Acc20954	2.24217	1.37707	Q84RL7.2 Aquaporin PIP2-1;
CEY00_Acc31549	2.24204	1.70776	F4JKK0.1 Probable E3 ubiquitin ligase SUD1;
CEY00_Acc01718	2.2418	1.39356	Q9SR77.1 Heme-binding-like protein At3g10130, chloroplastic; Flags: Precursor
CEY00_Acc23772	2.23833	1.64538	-
CEY00_Acc17335	2.23057	1.51935	Q94BZ5.1 Heat stress transcription factor A-5;
CEY00_Acc11578	2.22409	3.54247	-
CEY00_Acc17857	2.21881	3.84424	P29602.3 Cucumber peeling cupredoxin;
CEY00_Acc24079	2.21706	2.01732	Q9LMP1.1 Wall-associated receptor kinase 2; Flags: Precursor
CEY00_Acc28852	2.21652	1.86194	P50701.1 Osmotin-like protein OSML13;
CEY00_Acc01126	2.21535	2.72578	Q9M345.1 L-type lectin-domain containing receptor kinase IV.2;
CEY00_Acc05245	2.19777	1.58536	P18616.3 DNA-directed RNA polymerase II subunit 1;
CEY00_Acc26210	2.19775	1.3368	A5PJM4.1 Apoptosis-inducing factor 2
CEY00_Acc23647	2.19585	-4.70814	B2HIL4.1 Long-chain-fatty-acid--AMP ligase FadD29;
CEY00_Acc28480	2.18422	1.4134	Q9C6K9.1 LEAF RUST 10 DISEASE-RESISTANCE LOCUS RECEPTOR-LIKE PROTEIN KINASE-like 1.1;
CEY00_Acc09661	2.18313	1.80572	-
CEY00_Acc05329	2.17422	1.30117	Q8H191.1 Probable polyamine oxidase 4;
CEY00_Acc23532	2.17385	2.13687	Q6F6Y2.1 FAD-dependent urate hydroxylase;
CEY00_Acc02605	2.17305	2.14888	P93604.1 Rust resistance kinase Lr10;
CEY00_Acc03953	2.17047	2.96858	P36401.1 Glucan endo-1,3-beta-glucosidase, acidic isoform PR-Q';
CEY00_Acc01865	2.1662	1.82343	-
CEY00_Acc17663	2.16206	-1.40868	Q9ZRA4.1 Auxin-binding protein ABP19a; Flags: Precursor
CEY00_Acc23617	2.15657	2.6768	Q67YU0.1 Cytokinin dehydrogenase 5;
CEY00_Acc00950	2.14921	1.76955	PF00400:WD domain, G-beta repeat
CEY00_Acc24420	2.14751	1.28647	Q8VYV9.1 Aspartyl protease family protein 1; Flags: Precursor
CEY00_Acc26782	2.14472	1.8683	O04164.1 Cytochrome P450 71A6, partial [Nepeta racemosa]
CEY00_Acc03667	2.14282	-2.03224	O80920.1 Abscisic acid receptor PYL4;
CEY00_Acc15647	2.13437	2.36769	O03982.1 Heavy metal-associated isoprenylated plant protein 39;
CEY00_Acc02096	2.124	2.75145	Q7XBH4.2 Myb-related protein Myb4;
CEY00_Acc15845	2.12051	2.40926	Q9SKK8.2 RING-H2 finger protein ATL22;
CEY00_Acc30960	2.12008	2.16817	Q9SZE7.1 Peroxidase 51;
CEY00_Acc07002	2.11617	2.9398	PF00400:WD domain, G-beta repeat
CEY00_Acc17004	2.11445	2.32588	PF05678:VQ motif
CEY00_Acc26377	2.10331	1.35264	O81905.1 Receptor-like serine/threonine-protein kinase SD1-8;
CEY00_Acc02938	2.08669	1.1494	P0CI03.1 Protein NRT1/ PTR FAMILY 5.6;
CEY00_Acc09655	2.07626	1.54043	Q9LPZ9.2 G-type lectin S-receptor-like serine/threonine-protein kinase SD1-13;
CEY00_Acc26209	2.06385	4.70618	Q9LYT3.1 Protein DETOXIFICATION 41;
CEY00_Acc20497	2.0607	1.03329	-
CEY00_Acc27100	2.06013	2.47627	Q9LDE1.1 Transcription factor MYB108;
CEY00_Acc27044	2.05288	1.65583	Q9LRM4.1 B-box domain protein 31;
CEY00_Acc29046	2.05074	1.17423	Q9LW83.2 G-type lectin S-receptor-like serine/threonine-protein kinase CES101;
CEY00_Acc27917	2.05029	2.08857	Q9FLS0.1 F-box protein At5g07610
CEY00_Acc00990	2.04864	-2.17643	-
CEY00_Acc02579	2.04791	2.00497	Q9FLV0.1 Protein DOWNY MILDEW RESISTANCE 6;
CEY00_Acc07132	2.03758	2.10696	Q9ZNT3.1 Actin-depolymerizing factor 5;
CEY00_Acc12280	2.02877	1.6447	-
CEY00_Acc01302	2.02806	2.96325	Q9FLV0.1 Protein DOWNY MILDEW RESISTANCE 6;
CEY00_Acc33355	2.02623	4.01025	Q43077.1 Primary amine oxidase;
CEY00_Acc24128	2.01809	1.45112	F8WKW1.1 7-deoxyloganetin glucosyltransferase;
CEY00_Acc28582	2.0145	2.0172	-
CEY00_Acc30419	2.01409	2.38205	Q9AR73.1 Hydroquinone glucosyltransferase;
CEY00_Acc25046	2.01111	2.53846	Q9M0X5.1 Cysteine-rich receptor-like protein kinase 25;
CEY00_Acc16896	2.01009	1.05289	Q6VAA9.1 UDP-glycosyltransferase 73E1
CEY00_Acc25277	1.97691	1.30781	Q39214.1 Disease resistance protein RPM1;
CEY00_Acc05715	1.97538	1.75426	Q9FLD5.1 AAA-ATPase ASD, mitochondrial;
CEY00_Acc12169	1.97404	2.02521	P46668.1 Homeobox-leucine zipper protein ATHB-6;
CEY00_Acc18546	1.95108	2.59626	PF08263:Leucine rich repeat N-terminal domain|PF13855:Leucine rich repeat
CEY00_Acc23373	1.94702	1.84352	Q9LUC5.1 Cytochrome P450 72A15
CEY00_Acc28619	1.92946	4.60065	PF10604:Polyketide cyclase / dehydrase and lipid transport
CEY00_Acc32950	1.9288	1.2114	PF06880:Protein of unknown function (DUF1262)
CEY00_Acc16590	1.90646	1.92435	Q2QYH7.1 Cytochrome P450 714C2
CEY00_Acc06933	1.89465	1.13047	Q9FMH8.1 Probable cysteine protease RD21B; Flags: Precursor
CEY00_Acc31239	1.89346	1.69401	-
CEY00_Acc29514	1.89136	3.08414	P49043.1 Vacuolar-processing enzyme;
CEY00_Acc20953	1.88748	1.62568	Q84RL7.2 Aquaporin PIP2-1;
CEY00_Acc33324	1.84983	1.35247	Q9C6P3.1 Calcium-dependent protein kinase 33
CEY00_Acc01540	1.84663	-2.61298	O80920.1 Abscisic acid receptor PYL4;
CEY00_Acc28479	1.84353	1.77616	Q9C6K9.1 LEAF RUST 10 DISEASE-RESISTANCE LOCUS RECEPTOR-LIKE PROTEIN KINASE-like 1.1;
CEY00_Acc22363	1.83249	1.85099	P0C035.1 RING-H2 finger protein ATL60;
CEY00_Acc23265	1.81733	2.17887	Q5XF85.2 E3 ubiquitin-protein ligase ATL42;
CEY00_Acc00920	1.81214	1.80676	P10290.1 Anthocyanin regulatory C1 protein
CEY00_Acc17943	1.80772	1.14156	P42762.1 Chaperone protein ClpD, chloroplastic;
CEY00_Acc15041	1.80772	2.13635	PF12734:Cysteine-rich TM module stress tolerance
CEY00_Acc31880	1.80082	1.12803	O04682.1 Pathogenesis-related genes transcriptional activator PTI6;
CEY00_Acc19116	1.79793	1.77382	PF01699:Sodium/calcium exchanger protein|PF13499:EF-hand domain pair
CEY00_Acc11560	1.78998	2.39376	O49290.2 Carboxyvinyl-carboxyphosphonate phosphorylmutase, chloroplastic;
CEY00_Acc28364	1.78134	1.61648	Q9XID3.1 G-type lectin S-receptor-like serine/threonine-protein kinase At1g34300; Flags: Precursor
CEY00_Acc15606	1.7808	1.7295	O80462.2 Extra-large guanine nucleotide-binding protein 1;
CEY00_Acc05841	1.7782	1.60653	Q6NKX1.1 Proline dehydrogenase 2, mitochondrial;
CEY00_Acc28617	1.76789	1.56248	PF12146:Serine aminopeptidase, S33
CEY00_Acc27368	1.76647	3.07522	Q9LIK5.1 Calmodulin-like protein 11
CEY00_Acc15215	1.7644	1.63398	-
CEY00_Acc01860	1.76397	1.7122	Q9SCZ4.1 Receptor-like protein kinase FERONIA;
CEY00_Acc17539	1.7621	-1.02161	-
CEY00_Acc13619	1.74773	1.18276	Q8S932.1 1-aminocyclopropane-1-carboxylate oxidase;
CEY00_Acc21540	1.74721	1.77451	Q93ZN2.1 Probable aldo-keto reductase 4
CEY00_Acc17375	1.74456	1.3153	Q9FL69.1 Probable ADP-ribosylation factor GTPase-activating protein AGD5;
CEY00_Acc28489	1.74311	1.08744	PF07797:Protein of unknown function (DUF1639)
CEY00_Acc07445	1.73511	4.63073	P11670.1 Basic form of pathogenesis-related protein 1;
CEY00_Acc01490	1.73413	1.57512	O04937.1 Glutamate dehydrogenase A;
CEY00_Acc06537	1.72852	2.39798	Q9SA85.1 Berberine bridge enzyme-like 8;
CEY00_Acc27879	1.7285	3.16035	Q9LY00.1 Probable WRKY transcription factor 70;
CEY00_Acc03181	1.72575	1.51618	Q9SJL2.2 Heavy metal-associated isoprenylated plant protein 5;
CEY00_Acc31598	1.72342	1.53571	PF00582:Universal stress protein family
CEY00_Acc04885	1.71973	1.59745	-
CEY00_Acc05477	1.71693	1.51728	-
CEY00_Acc26456	1.70272	1.98998	Q9LIE6.1 VQ motif-containing protein 22;
CEY00_Acc21835	1.70116	1.04214	P0C5E2.3 LEAF RUST 10 DISEASE-RESISTANCE LOCUS RECEPTOR-LIKE PROTEIN KINASE-like 1.2;
CEY00_Acc31332	1.69958	-3.39634	P82353.1 Non-specific lipid-transfer protein 2;
CEY00_Acc01022	1.69203	2.51631	Q8VZG2.1 Protein HYPER-SENSITIVITY-RELATED 4;
CEY00_Acc06220	1.6867	2.37837	Q9XGN4.1 Galactinol synthase 1;
CEY00_Acc03015	1.68081	-1.29523	O80920.1 Abscisic acid receptor PYL4;
[truncated: 245 more rows]

## Sheet: Table S6
Table S6. Expression of selected genes implicated in flowering time regulation.
[truncated: 18 more rows]
